# Supplementary material for: Non‐apoptotic TRAIL function modulates NK cell activity during viral infection
Source: EMBO Rep. 2019 Nov 19;21(1):e48789. doi: 10.15252/embr.201948789 (PMC6945065; doi:10.15252/embr.201948789)
Supplement: Supplementary file 3 — Source Data for Expanded View [file EMBR-21-e48789-s003.zip]

Archive with 2 entries (2 files):
- embr201948789-sup-0003-SDataFigEV2.xlsx
- embr201948789-sup-0004-SDataFigEV3.xlsx
