# Supplementary material for: Non‐apoptotic TRAIL function modulates NK cell activity during viral infection
Source: EMBO Rep. 2019 Nov 19;21(1):e48789. doi: 10.15252/embr.201948789 (PMC6945065; doi:10.15252/embr.201948789)
Supplement: Supplementary file 3 — Source Data for Expanded View [file EMBR-21-e48789-s003.zip › embr201948789-sup-0003-SDataFigEV2.xlsx]

## Sheet: Path. enriched in WT
Statistically significant biological processes (GO BP terms) that are associated with the genes differentially expressed in the comparison analysis of WT samples.
term_id	term_definition	enrichment	hyper_pvalue	corrected_pvalue	genes
GO:0009615	response to virus	65/248	2.557e-24	0.0005	['Ifitm3', 'Bnip3l', 'Ifit1bl2', 'Ifit1bl1', 'Ifnb1', 'Il6', 'Card9', 'Stmn1', 'Mb21d1', 'Ddx60', 'Cd8a', 'Pim2', 'Trim30a', 'Trim30c', 'Trim30d', 'Oas1g', 'Ifng', 'Tgtp1', 'Tgtp2', 'Eif2ak2', 'Xcl1', 'Oas3', 'Oas2', 'Zbp1', 'Isg20', 'Nlrc5', 'Ifi27l2a', 'Ifna1', 'Bcl3', 'Stat2', 'Stat1', 'Foxp3', 'Ifna2', 'Adar', 'Trim12c', 'Oasl2', 'Ifna5', 'Ifit3b', 'Pml', 'Rtp4', 'Tnf', 'Irf7', 'Ifna4', 'Irgm…
GO:0035456	response to interferon-beta	27/45	5.684e-22	0.0013	['Ifitm3', 'Gbp3', 'Gbp2', 'Gbp6', 'Ifnb1', 'Iigp1', 'Xaf1', 'Gm4841', 'Tgtp1', 'Tgtp2', 'Ifi47', 'Gm5431', 'Stat1', 'Gm12185', 'Ifi209', 'Irgm2', 'Irgm1', 'Gm4951', 'F830016B08Rik', 'Plscr1', 'Ifi204', 'Ifi205', 'Tlr3', 'Igtp', 'Bst2', 'Ifit3', 'Ifit1']
GO:0051607	defense response to virus	52/177	3.122e-22	0.0018	['Ifitm3', 'Bnip3l', 'Ifit1bl2', 'Ifit1bl1', 'Ifnb1', 'Il6', 'Card9', 'Mb21d1', 'Ddx60', 'Cd8a', 'Trim30a', 'Trim30c', 'Trim30d', 'Ifng', 'Zbp1', 'Eif2ak2', 'Oas3', 'Oas2', 'Isg20', 'Nlrc5', 'Ifna1', 'Cd86', 'Stat2', 'Stat1', 'Ifna2', 'Adar', 'Trim12c', 'Oasl2', 'Ifna5', 'Ifit3b', 'Pml', 'Rtp4', 'Ifit1', 'Irf7', 'Ifna4', 'Oasl1', 'Ifih1', 'Parp9', 'Dhx58', 'Plscr1', 'Nt5c3', 'Mx2', 'Tlr3', 'Isg15…
GO:0051707	response to other organism	136/977	1.351e-19	0.0019	['Cmpk2', 'Card9', 'Tnfrsf8', 'Tnfrsf9', 'Nfkb2', 'Trim30a', 'Ccl12', 'Trim30c', 'Trim30d', 'Spaca1', 'Ifng', 'Fas', 'Xcl1', 'Cd36', 'Acod1', 'Tspan32', 'Isg20', 'Bcl3', 'Adar', 'Rtp4', 'Ifit1', 'Ighv1-82', 'Ptgs2', 'Ifih1', 'Plscr2', 'Plscr1', 'Ifi204', 'Ifi205', 'Mx2', 'Serpina3f', 'Cxcl10', 'Nt5c3', 'Jchain', 'Pim2', 'Ighv3-6', 'Plac8', 'Ifnb1', 'Ddx60', 'Cd8a', 'Ighv1-47', 'Iigp1', 'Gbp10', '…
GO:0043207	response to external biotic stimulus	136/980	1.763e-19	0.0022	['Cmpk2', 'Card9', 'Tnfrsf8', 'Tnfrsf9', 'Nfkb2', 'Trim30a', 'Ccl12', 'Trim30c', 'Trim30d', 'Spaca1', 'Ifng', 'Fas', 'Xcl1', 'Cd36', 'Acod1', 'Tspan32', 'Isg20', 'Bcl3', 'Adar', 'Rtp4', 'Ifit1', 'Ighv1-82', 'Ptgs2', 'Ifih1', 'Plscr2', 'Plscr1', 'Ifi204', 'Ifi205', 'Mx2', 'Serpina3f', 'Cxcl10', 'Nt5c3', 'Jchain', 'Pim2', 'Ighv3-6', 'Plac8', 'Ifnb1', 'Ddx60', 'Cd8a', 'Ighv1-47', 'Iigp1', 'Gbp10', '…
GO:0035458	cellular response to interferon-beta	23/37	2.009e-19	0.0029	['Gbp3', 'Gbp2', 'Gbp6', 'Ifnb1', 'Iigp1', 'Gm4841', 'Tgtp1', 'Tgtp2', 'Ifi47', 'Gm5431', 'Stat1', 'Gm12185', 'Irgm2', 'Irgm1', 'Gm4951', 'F830016B08Rik', 'Ifi209', 'Ifi204', 'Ifi205', 'Tlr3', 'Igtp', 'Ifit3', 'Ifit1']
GO:0009607	response to biotic stimulus	139/1020	3.534e-19	0.0032	['Cmpk2', 'Card9', 'Tnfrsf8', 'Tnfrsf9', 'Nfkb2', 'Trim30a', 'Ccl12', 'Trim30c', 'Trim30d', 'Spaca1', 'Ifng', 'Fas', 'Xcl1', 'Cd36', 'Acod1', 'Tspan32', 'Isg20', 'Ifitm10', 'Bcl3', 'Adar', 'Rtp4', 'Ifit1', 'Ighv1-82', 'Ptgs2', 'Ifih1', 'Plscr2', 'Plscr1', 'Ifi204', 'Ifi205', 'Mx2', 'Serpina3f', 'Cxcl10', 'Myc', 'Nt5c3', 'Jchain', 'Pim2', 'Ighv3-6', 'Plac8', 'Ifnb1', 'Ddx60', 'Cd8a', 'Ighv1-47', '…
GO:0098542	defense response to other organism	93/564	1.337e-18	0.0042	['Card9', 'Mb21d1', 'Trim30a', 'Trim30c', 'Trim30d', 'Spaca1', 'Ifng', 'Zbp1', 'Cd36', 'Tspan32', 'Isg20', 'Bcl3', 'Adar', 'Rtp4', 'Ifit1', 'Ifih1', 'Plscr1', 'Mx2', 'Cxcl10', 'Nt5c3', 'Jchain', 'Ighv3-6', 'Plac8', 'Ifnb1', 'Ddx60', 'Cd8a', 'Ighv1-47', 'Iigp1', 'Gbp10', 'H2-T23', 'Eif2ak2', 'Igha', 'Oas3', 'Oas2', 'Stat2', 'Stat1', 'Ifna2', 'Ifna1', 'Trim12c', 'Oasl2', 'Ifna5', 'Ifit3b', 'Pml', '…
GO:0006955	immune response	143/1179	2.271e-15	0.005	['Cdh17', 'Card9', 'Tnfrsf8', 'Tnfrsf9', 'Nfkb2', 'Trim30a', 'Ccl12', 'Trim30c', 'Trim30d', 'Ifng', 'Fas', 'Xcl1', 'Cd36', 'Isg20', 'Ctss', 'Bcl3', 'Gzmb', 'Nr4a3', 'Adar', 'Gbp6', 'Igkv14-126', 'Ifit1', 'Lilrb4a', 'Trpm4', 'Ifih1', 'Plscr1', 'Mx2', 'Fcna', 'Cxcl11', 'Cxcl10', 'Myc', 'Cd3e', 'Jchain', 'Il1rn', 'Ighv3-6', 'Il12rb1', 'Parp14', 'Tap1', 'Iglv1', 'Ifnb1', 'Igkv4-68', 'Cd8a', 'Relb', '…
GO:0071345	cellular response to cytokine stimulus	96/704	8.816e-14	0.005	['Gbp9', 'Tnfrsf8', 'Tnfrsf9', 'Ccl12', 'Gm4841', 'Ifng', 'Fas', 'Srm', 'Spp1', 'Cxcr3', 'F830016B08Rik', 'Plscr1', 'Ifi204', 'Ifi205', 'Cxcl11', 'Cxcl10', 'Myc', 'Shmt1', 'Il1rn', 'Socs1', 'Dpysl3', 'Il12rb1', 'Ifnb1', 'Lrtm2', 'Trim2', 'Iigp1', 'Gbp10', 'Mrc1', 'Oas2', 'Tnfrsf26', 'Ifi47', 'Nos2', 'Ccl2', 'Il2ra', 'Stat3', 'Stat2', 'Stat1', 'Ifna1', 'Ifit3b', 'Gfpt2', 'Ifna4', 'Gsn', 'Hk2', 'Tl…
GO:0002252	immune effector process	82/532	6.767e-15	0.0052	['Ifitm3', 'Bnip3l', 'Ifit1bl2', 'Cdh17', 'Ighv3-6', 'Ifnb1', 'Il6', 'Card9', 'Milr1', 'Mb21d1', 'Icam1', 'Ddx60', 'Cd8a', 'Relb', 'Lef1', 'Ighv1-47', 'Bcl3', 'Trim30a', 'Trim30c', 'Trim30d', 'Gzmb', 'Ifng', 'Fas', 'Clec4e', 'Eif2ak2', 'Ighg2c', 'Igha', 'Oas3', 'Oas2', 'Ifna2', 'Isg20', 'Nlrc5', 'Ighv1-82', 'Rnf19b', 'Ifna1', 'Havcr2', 'Iglc1', 'Fcgr1', 'Stat3', 'Stat2', 'Stat1', 'Foxp3', 'Nr4a3'…
GO:0006952	defense response	158/1241	1.005e-18	0.0055	['Clec10a', 'Card9', 'Tnfrsf8', 'Tnfrsf9', 'Nfkb2', 'Trim30a', 'Ccl12', 'Trim30c', 'Trim30d', 'Spaca1', 'Gm4841', 'Ifng', 'Fas', 'Xcl1', 'Cd36', 'Acod1', 'Tspan32', 'Isg20', 'Nlrc5', 'Bcl3', 'Gzmb', 'Adar', 'Ptgs1', 'Cxcr3', 'Rtp4', 'Ifit1', 'Fbxl20', 'Ptgs2', 'Ifih1', 'F830016B08Rik', 'Plscr1', 'Mx2', 'Fcna', 'Alox5ap', 'Cxcl11', 'Cxcl10', 'Myc', 'Nt5c3', 'Jchain', 'Il1rn', 'Ighv3-6', 'Il12rb1',…
GO:0034097	response to cytokine	110/821	5.039e-15	0.0061	['Gbp9', 'Tnfrsf8', 'Tnfrsf9', 'Nfkb2', 'Ccl12', 'Gm4841', 'Ifng', 'Fas', 'Srm', 'Spp1', 'Adar', 'Cxcr3', 'Ptgs2', 'F830016B08Rik', 'Ifi209', 'Ifi204', 'Ifi205', 'Mx2', 'Serpina3f', 'Cxcl11', 'Cxcl10', 'Myc', 'Shmt1', 'Il1rn', 'Socs1', 'Dpysl3', 'Il12rb1', 'Ifnb1', 'Fosl1', 'Relb', 'Lrtm2', 'Trim2', 'Iigp1', 'Gbp10', 'Mrc1', 'Trafd1', 'Eif2ak2', 'Oas2', 'Tnfrsf26', 'Ifi47', 'Nos2', 'Ccl2', 'Il2ra…
GO:0009617	response to bacterium	90/740	2.428e-10	0.0073	['Cmpk2', 'Card9', 'Tnfrsf8', 'Tnfrsf9', 'Nfkb2', 'Trim30a', 'Ccl12', 'Spaca1', 'Ifng', 'Fas', 'Cd36', 'Acod1', 'Bcl3', 'Ptgs2', 'Plscr2', 'Plscr1', 'Ifi204', 'Ifi205', 'Serpina3f', 'Cxcl10', 'Jchain', 'Ighv3-6', 'Plac8', 'Ifnb1', 'Ighv1-47', 'Iigp1', 'Gbp10', 'Mrc1', 'H2-T23', 'Eif2ak2', 'Igha', 'Oas2', 'Tnfrsf26', 'Ifi44', 'Ccl2', 'Ly6a', 'Ifna1', 'Cd86', 'Ighv1-55', 'Ighv9-3', 'Dhx58', 'Ighg3'…
GO:0002376	immune system process	201/1969	3.17e-13	0.0074	['Cdh17', 'Gbp9', 'Arl11', 'Jaml', 'Card9', 'Tnfrsf8', 'Tnfrsf9', 'Nfkb2', 'Tcf7', 'Psme2b', 'Trim30a', 'Ccl12', 'Trim30c', 'Trim30d', 'Ifng', 'Fas', 'H2-M2', 'Xcl1', 'Cd36', 'Acod1', 'Spp1', 'Isg20', 'Hsh2d', 'Ctss', 'Bcl3', 'Gzmb', 'Nr4a3', 'Adar', 'Mmp9', 'Gpr18', 'Igkv14-126', 'Rtp4', 'Ifit1', 'Lilrb4a', 'Trpm4', 'Sox6', 'Slc40a1', 'Ifih1', 'Plscr1', 'Mx2', 'Fcna', 'Bcl11b', 'Cxcl11', 'Cxcl10…
GO:0045087	innate immune response	92/671	2.059e-13	0.0075	['Card9', 'Mb21d1', 'Nfkb2', 'Trim30a', 'Ccl12', 'Trim30c', 'Trim30d', 'Ifng', 'Zbp1', 'Isg20', 'Gzmb', 'Adar', 'Ifih1', 'Mx2', 'Fcna', 'Myc', 'Jchain', 'Ighv3-6', 'Il12rb1', 'Parp14', 'Ifnb1', 'Relb', 'Ighv1-47', 'Iigp1', 'Gbp10', 'Mrc1', 'Eif2ak2', 'Igha', 'Oas3', 'Oas2', 'Nos2', 'Ccl2', 'Stat2', 'Stat1', 'Ifna1', 'Trim12c', 'Oasl2', 'Ifna4', 'Pml', 'Irf7', 'Ighv1-55', 'Oasl1', 'Gsn', 'Ighv9-3'…
GO:0009605	response to external stimulus	198/2000	7.121e-12	0.0078	['Igf1', 'Cmpk2', 'Apbb1', 'Jaml', 'Card9', 'Tnfrsf8', 'Tnfrsf9', 'Nfkb2', 'Trim30a', 'Ccl12', 'Trim30c', 'Trim30d', 'Spaca1', 'Ifng', 'Fas', 'Xcl1', 'Cd36', 'Acod1', 'Tspan32', 'Spp1', 'Gbp2', 'Isg20', 'Usp2', 'Bcl3', 'Nr4a3', 'Adar', 'Herc6', 'Upp1', 'Cxcr3', 'Rtp4', 'Ifit1', 'Trpm4', 'Ighv1-82', 'Ptgs2', 'Ifih1', 'Angpt1', 'Plscr2', 'Plscr1', 'Lef1', 'Ifi204', 'Unc5a', 'Mx2', 'Serpina3f', 'Bcl…
GO:0035455	response to interferon-alpha	13/25	3.332e-10	0.0085	['Ifitm3', 'Ifi204', 'Plscr1', 'Tgtp1', 'Tgtp2', 'Eif2ak2', 'Ifit2', 'Bst2', 'Myc', 'Ifit3b', 'Ifit3', 'Adar', 'Ifit1']
GO:0001817	regulation of cytokine production	74/586	1.745e-09	0.0087	['Ubash3a', 'Casp4', 'Socs1', 'Il12rb1', 'Ptgs2', 'Nos2', 'Gbp5', 'Gbp4', 'Il6', 'Card9', 'Tnfrsf8', 'Csf2', 'Ddx60', 'Relb', 'Bank1', 'Cd36', 'Sema7a', 'Lef1', 'P2rx7', 'Furin', 'Clec4n', 'Zbtb32', 'Irf7', 'Il1rl1', 'Bst2', 'Ifng', 'H2-T23', 'Eif2ak2', 'Xcl1', 'Hif1a', 'Il10', 'Cd6', 'Cd300ld', 'Trib2', 'Rnf128', 'Prnp', 'Pdcd1lg2', 'Gpr18', 'Angpt1', 'Havcr2', 'Ccl2', 'Acp5', 'Optn', 'Stat1', '…
GO:0071310	cellular response to organic substance	175/1914	3.359e-08	0.0087	['Daxx', 'Igf1', 'Cav2', 'Cmpk2', 'Gbp9', 'Tnfrsf8', 'Tnfrsf9', 'Ccl12', 'Itgb5', 'Gm4841', 'Ifng', 'Fas', 'Xcl1', 'Ppargc1b', 'Acod1', 'Spp1', 'Gbp2', 'Ctss', 'Cd86', 'Eef2k', 'Ehd4', 'Gm4951', 'Nr4a3', 'Adar', 'Spry4', 'Gbp6', 'Cxcr3', 'Col1a2', 'Trpm4', 'Sox6', 'Ptgs2', 'Ifih1', 'Plscr2', 'F830016B08Rik', 'Plscr1', 'Ifi204', 'Ifi209', 'Pdk2', 'Cxcl11', 'Cxcl10', 'Myc', 'Shmt1', 'Mb21d1', 'Il1r…
GO:0070887	cellular response to chemical stimulus	209/2346	1.328e-08	0.0095	['Daxx', 'Igf1', 'Kcnh2', 'Cav2', 'Cmpk2', 'Atp13a2', 'Cpne7', 'Gbp9', 'Acaa2', 'Ugt1a6a', 'Tnfrsf8', 'Tnfrsf9', 'Tcf7', 'Ccl12', 'Itgb5', 'Gm4841', 'Ifng', 'Fas', 'Xcl1', 'Ppargc1b', 'Acod1', 'Oas2', 'Spp1', 'Gbp2', 'Irgm1', 'Cd86', 'Eef2k', 'Ehd4', 'Gm4951', 'Nr4a3', 'Adar', 'Spry4', 'Ptgs1', 'Gbp6', 'Nox1', 'Slc40a1', 'Col1a2', 'Gbp5', 'Phgdh', 'Trpm4', 'Sox6', 'Ptgs2', 'Ifih1', 'Ndnf', 'Plscr…
GO:0031347	regulation of defense response	63/537	3.739e-07	0.0115	['Casp4', 'Socs1', 'Acp5', 'Il12rb1', 'Parp14', 'Nos2', 'Gbp5', 'Gbp4', 'Il6', 'Card9', 'Mb21d1', 'Ddx60', 'Sema7a', 'Pde5a', 'Trim30a', 'Trafd1', 'Il1rl1', 'Sh2d1b2', 'Ifng', 'Zbp1', 'H2-T23', 'Xcl1', 'Cd36', 'Tspan32', 'Il10', 'Cd6', 'Nlrc5', 'Ctss', 'Ifna1', 'Havcr2', 'Tap1', 'Il2ra', 'Tgm2', 'Optn', 'Stat1', 'Foxp3', 'Adar', 'Trim12c', 'Lag3', 'Tnf', 'Irf7', 'Usp18', 'Cd86', 'Irgm2', 'Irgm1',…
GO:0042832	defense response to protozoan	12/29	4.204e-08	0.0118	['Il6', 'Gbp9', 'Ifng', 'Gbp2', 'Gbp6', 'Gbp3', 'Tspan32', 'Il10', 'Irgm2', 'Iigp1', 'Bcl3', 'Gbp10']
GO:0002682	regulation of immune system process	127/1289	4.454e-08	0.0119	['Igf1', 'Card9', 'Mb21d1', 'Pde5a', 'Trim30a', 'Ccl12', 'Nfkbiz', 'Irf7', 'Phf11a', 'Ifng', 'Fas', 'Xcl1', 'Ppargc1b', 'Acod1', 'Tspan32', 'Nr4a3', 'Adar', 'Gpr18', 'Cxcr3', 'Trpm4', 'Ifih1', 'Fcgrt', 'Plscr1', 'Fcna', 'Ubash3a', 'Cxcl10', 'Mafb', 'Ttbk1', 'Cd3e', 'Tap1', 'Socs1', 'Ighv3-6', 'Il12rb1', 'Parp14', 'Trat1', 'Ifnb1', 'Ddx60', 'Ighv1-47', 'Sema7a', 'Camk1d', 'Fam213a', 'Foxp3', 'Traf…
GO:0002718	regulation of cytokine production involved in immune response	17/70	5.985e-07	0.0133	['Foxp3', 'Tgfb3', 'Il10', 'Nr4a3', 'Hfe', 'Cd36', 'Ifnb1', 'Il6', 'Tlr3', 'Xcl1', 'Tnf', 'Bst2', 'Trpm4', 'Angpt1', 'Sema7a', 'Rsad2', 'Tnfsf4']
GO:0045071	negative regulation of viral genome replication	14/42	8.092e-08	0.0134	['Ifitm3', 'Plscr1', 'Adar', 'Eif2ak2', 'Mx2', 'Parp10', 'Ifnb1', 'Oas3', 'Tnf', 'Isg15', 'Bst2', 'Isg20', 'Oasl1', 'Rsad2']
GO:0001562	response to protozoan	12/32	1.544e-07	0.014	['Il6', 'Gbp9', 'Ifng', 'Gbp2', 'Gbp6', 'Gbp3', 'Tspan32', 'Il10', 'Irgm2', 'Iigp1', 'Bcl3', 'Gbp10']
GO:0006950	response to stress	252/3089	7.341e-07	0.0143	['Clec10a', 'Daxx', 'Igf1', 'Atp13a2', 'Apbb1', 'Acaa2', 'Card9', 'Tnfrsf8', 'Tnfrsf9', 'Nfkb2', 'Trim30a', 'Ccl12', 'Trim30c', 'Trim30d', 'Itgb4', 'Gm4841', 'Ifng', 'Fas', 'Ddr1', 'Naprt', 'Ppargc1b', 'Acod1', 'Tspan32', 'Rad51ap1', 'Oas2', 'Spp1', 'Isg20', 'F13a1', 'Spaca1', 'Bcl3', 'Tnfrsf26', 'Eef2k', 'Gzmb', 'Gm4951', 'Nr4a3', 'Adar', 'Herc6', 'Upp1', 'Gbp6', 'Nox1', 'Rtp4', 'Igsf10', 'Jaml'…
GO:0031349	positive regulation of defense response	40/270	1.356e-07	0.0145	['Gbp5', 'Il6', 'Card9', 'Mb21d1', 'Ddx60', 'Pde5a', 'Irf7', 'Il1rl1', 'Zbp1', 'H2-T23', 'Xcl1', 'Cd36', 'Cd6', 'Nlrc5', 'Ctss', 'Havcr2', 'Tgm2', 'Optn', 'Sh2d1b2', 'Trim12c', 'Lag3', 'Tnf', 'Cd86', 'Irgm2', 'Irgm1', 'Ptgs2', 'Ifih1', 'Pvr', 'Parp9', 'Dhx58', 'Plscr1', 'Fcna', 'Tlr3', 'Fabp4', 'Alox5ap', 'Tlr7', 'Ttbk1', 'Rsad2', 'Fcgr1', 'Tnfsf4']
GO:0050776	regulation of immune response	80/748	5.443e-07	0.0148	['Ubash3a', 'Socs1', 'Ighv3-6', 'Il12rb1', 'Parp14', 'Trat1', 'Gbp5', 'Ifnb1', 'Il6', 'Ighv5-17', 'Card9', 'Hfe', 'Mb21d1', 'Ddx60', 'Ighv1-47', 'Sema7a', 'P2rx7', 'Trim30a', 'Tgfb3', 'Trafd1', 'Il1rl1', 'Sh2d1b2', 'Igha', 'Ifng', 'Zbp1', 'H2-T23', 'Ighg2c', 'Xcl1', 'Cd36', 'Acod1', 'Nfkbiz', 'Il10', 'Plcg1', 'Ighv9-3', 'Nlrc5', 'Ighv1-82', 'Angpt1', 'C6', 'Havcr2', 'Fcgrt', 'Tap1', 'Il2ra', 'Fce…
GO:0034341	response to interferon-gamma	24/129	6.932e-07	0.0149	['Ifitm3', 'Gbp9', 'Il12rb1', 'Gbp2', 'Gbp6', 'Gbp5', 'Gbp4', 'Gbp10', 'Mrc1', 'Ccl12', 'Ifng', 'Tgtp1', 'Tgtp2', 'Gbp3', 'Xcl1', 'Gsn', 'Nos2', 'Ccl2', 'Stat1', 'Irgm2', 'Irgm1', 'Tlr3', 'Bst2', 'Myc']
GO:1903901	negative regulation of viral life cycle	16/65	1.048e-06	0.0157	['Ifitm3', 'Plscr1', 'Adar', 'Eif2ak2', 'Mx2', 'Parp10', 'Ifnb1', 'Pml', 'Oas3', 'Tnf', 'Isg15', 'Bst2', 'Isg20', 'Oasl1', 'Rsad2', 'Gsn']
GO:0048525	negative regulation of viral process	18/81	1.153e-06	0.0163	['Ifitm3', 'Pml', 'Stat1', 'Plscr1', 'Adar', 'Eif2ak2', 'Mx2', 'Parp10', 'Ifnb1', 'Isg20', 'Oas3', 'Tnf', 'Isg15', 'Bst2', 'Oas1a', 'Oasl1', 'Rsad2', 'Gsn']
GO:0045089	positive regulation of innate immune response	27/160	1.088e-06	0.0165	['Gbp5', 'Fcna', 'Mb21d1', 'Ddx60', 'Irf7', 'Zbp1', 'H2-T23', 'Cd36', 'Xcl1', 'Nlrc5', 'Havcr2', 'Trim12c', 'Lag3', 'Tnf', 'Cd86', 'Irgm2', 'Irgm1', 'Ifih1', 'Pvr', 'Parp9', 'Dhx58', 'Plscr1', 'Card9', 'Tlr3', 'Tlr7', 'Rsad2', 'Sh2d1b2']
GO:0001818	negative regulation of cytokine production	33/220	1.205e-06	0.0174	['Il10', 'Gbp4', 'Il6', 'Tnfrsf9', 'Relb', 'Bank1', 'Lef1', 'Furin', 'Trim30a', 'Tgfb3', 'Il1rl1', 'Ifng', 'Xcl1', 'Trib2', 'Rnf128', 'Pdcd1lg2', 'Gpr18', 'Angpt1', 'Bcl3', 'Acp5', 'Foxp3', 'Arrb1', 'Prnp', 'Lag3', 'Tnf', 'Ifnb1', 'Hfe', 'Foxj1', 'Dhx58', 'Havcr2', 'Bst2', 'Pml', 'Tnfsf4']
GO:0043900	regulation of multi-organism process	47/368	1.016e-06	0.0175	['Ifitm3', 'Nos2', 'Igf1', 'Il12rb1', 'Calr', 'Parp10', 'Gbp4', 'Plau', 'Ddx60', 'Lef1', 'Pde5a', 'Trim30a', 'Stom', 'Ifng', 'Eif2ak2', 'Cd36', 'Acod1', 'Tspan32', 'Il10', 'Oas3', 'Isg20', 'Ifna1', 'Havcr2', 'Il2ra', 'Optn', 'Stat1', 'Fcer2a', 'Adar', 'Oasl1', 'Pml', 'Tnf', 'Ifnb1', 'Cav2', 'Mvb12b', 'Lhfpl2', 'Gsn', 'Parp9', 'Dhx58', 'Plscr1', 'Rrp1b', 'Mx2', 'Isg15', 'Bst2', 'Oas1a', 'Mb21d1', …
GO:0034340	response to type I interferon	8/16	1.375e-06	0.0184	['Ifitm3', 'Stat2', 'Stat1', 'Ifna1', 'Mx2', 'Ifnb1', 'Oas2', 'Isg15']
GO:0002684	positive regulation of immune system process	88/877	2.213e-06	0.0207	['Igf1', 'Card9', 'Mb21d1', 'Foxo3', 'Ccl12', 'Irf7', 'Ifng', 'Zbp1', 'Xcl1', 'Ppargc1b', 'Acod1', 'Nr4a3', 'Ifih1', 'Plscr1', 'Fcna', 'Cxcl10', 'Ttbk1', 'Cd3e', 'Socs1', 'Ighv3-6', 'Il12rb1', 'Trat1', 'Ddx60', 'Ighv1-47', 'Sema7a', 'Foxp3', 'H2-T23', 'Igha', 'Pdcd1lg2', 'Ccl2', 'Il2ra', 'Stat3', 'Camk1d', 'Stat1', 'Cdkn1a', 'Trim12c', 'Lag3', 'Ighv1-55', 'Cd86', 'Foxj1', 'Ighv9-3', 'Parp9', 'Dhx…
GO:0002719	negative regulation of cytokine production involved in immune response	9/23	3.734e-06	0.021	['Foxp3', 'Tgfb3', 'Il10', 'Ifnb1', 'Xcl1', 'Tnf', 'Bst2', 'Angpt1', 'Hfe']
GO:0043901	negative regulation of multi-organism process	27/164	1.78e-06	0.0211	['Ifitm3', 'Igf1', 'Il10', 'Calr', 'Parp10', 'Ifnb1', 'Ifng', 'Eif2ak2', 'Cd36', 'Acod1', 'Oas3', 'Isg20', 'Havcr2', 'Il2ra', 'Stat1', 'Adar', 'Oasl1', 'Pml', 'Tnf', 'Gsn', 'Dhx58', 'Plscr1', 'Mx2', 'Isg15', 'Bst2', 'Oas1a', 'Rsad2']
GO:0050777	negative regulation of immune response	23/140	1.034e-05	0.0214	['Il7r', 'Il10', 'Parp14', 'Ifnb1', 'Foxp3', 'Tgfb3', 'Trafd1', 'Il1rl1', 'H2-T23', 'Xcl1', 'Nlrc5', 'Angpt1', 'Havcr2', 'Tap1', 'Il2ra', 'Adar', 'Tnf', 'Hfe', 'Foxj1', 'Dhx58', 'Bst2', 'Sh2d1b2', 'Tnfsf4']
GO:0006954	inflammatory response	51/435	4.552e-06	0.0217	['Clec10a', 'Il1rn', 'Casp4', 'Tbxa2r', 'Il10', 'Cd163', 'Ackr1', 'Gbp5', 'Il6', 'Tnfrsf8', 'Tnfrsf9', 'Icam1', 'Relb', 'Nfkb2', 'Sema7a', 'P2rx7', 'Xcl1', 'Ccl12', 'Fas', 'Csf1', 'Hif1a', 'Ccrl2', 'Nfkbiz', 'Cd6', 'Tnfrsf26', 'Sgms1', 'Tnf', 'Havcr2', 'Vcam1', 'Ccl2', 'Il2ra', 'Nos2', 'Stat3', 'Camk1d', 'Csf1r', 'Ptgs1', 'Cxcr3', 'Ccr3', 'Hfe', 'Ptgs2', 'Sphk1', 'Clec7a', 'Plscr1', 'Tlr3', 'Hrh4…
GO:0019221	cytokine-mediated signaling pathway	42/333	5.034e-06	0.0219	['Ifitm3', 'Il1rn', 'Pdgfb', 'Socs1', 'Il12rb1', 'Ackr1', 'Ifnb1', 'Il6', 'Tnfrsf8', 'Tnfrsf9', 'Lrtm2', 'Il17rd', 'Iigp1', 'Ccl12', 'Il1rl1', 'Ifng', 'Fas', 'Xcr1', 'Csf1', 'Ccrl2', 'Foxo3', 'Xcl1', 'Oas2', 'Tnfrsf26', 'Ccl2', 'Il2ra', 'Stat3', 'Stat2', 'Stat1', 'Ifna1', 'Csf1r', 'Il9r', 'Ifna4', 'Il7r', 'Ccr3', 'Cish', 'Cxcr3', 'Tnf', 'Osm', 'Cxcl11', 'Cxcl10', 'Rtn4rl1']
GO:0002250	adaptive immune response	45/375	8.786e-06	0.0223	['Ighv3-6', 'Ifnb1', 'Il6', 'Ighv5-17', 'Icam1', 'Cd8a', 'Relb', 'Nfkb2', 'Ighv1-47', 'Lef1', 'Clec4n', 'Irf7', 'Ifng', 'Fas', 'H2-T23', 'Igha', 'Cd7', 'Ighv1-82', 'Ctss', 'Rnf19b', 'Dclre1c', 'Bcl3', 'Iglc1', 'Tap1', 'Stat3', 'Gzmb', 'Foxp3', 'Lilrb4a', 'Ifna1', 'Ifna4', 'Ighv1-74', 'Mcoln2', 'Trpm4', 'Ighv9-3', 'Ighv1-55', 'Cd86', 'Ighv6-3', 'Themis', 'Ighg2c', 'Ighg3', 'Havcr2', 'Sh2d1b2', 'Cd…
GO:0002697	regulation of immune effector process	43/340	3.656e-06	0.0224	['Ccl2', 'Il12rb1', 'Nfkbiz', 'Gbp4', 'Il6', 'Mb21d1', 'Ddx60', 'Sema7a', 'P2rx7', 'Fcer2a', 'Tgfb3', 'Ifng', 'H2-T23', 'Cd36', 'Tspan32', 'Il10', 'Xcl1', 'Angpt1', 'C6', 'Havcr2', 'Tap1', 'Il2ra', 'Stat1', 'Foxp3', 'Nr4a3', 'Ifna1', 'Lag3', 'Il7r', 'Tnf', 'Trpm4', 'Ifnb1', 'Hfe', 'Foxj1', 'Pvr', 'Parp9', 'Dhx58', 'Tlr3', 'Bst2', 'Pml', 'Sh2d1b2', 'Rsad2', 'Fcgr1', 'Tnfsf4']
GO:0046631	alpha-beta T cell activation	15/65	5.361e-06	0.0228	['Foxp3', 'Tcf7', 'Stat3', 'Ifng', 'H2-T23', 'Bcl11b', 'Il6', 'Tnfsf8', 'Relb', 'Bmx', 'Gpr18', 'Lef1', 'Rsad2', 'Bcl3', 'Tnfsf4']
GO:0071222	cellular response to lipopolysaccharide	25/160	1.082e-05	0.0228	['Tbxa2r', 'Nos2', 'Il10', 'Gbp2', 'Cmpk2', 'Gbp6', 'Il6', 'Gbp10', 'Mrc1', 'Ccl12', 'Hdac5', 'Ifng', 'Cd36', 'Acod1', 'Cd6', 'Sgms1', 'Havcr2', 'Ccl2', 'Cd86', 'Tnf', 'Irgm2', 'Plscr2', 'Plscr1', 'Cxcl10', 'Tnfsf4']
GO:0045088	regulation of innate immune response	33/241	8.931e-06	0.023	['Socs1', 'Parp14', 'Gbp5', 'Fcna', 'Mb21d1', 'Ddx60', 'Trim30a', 'Trafd1', 'Zbp1', 'H2-T23', 'Cd36', 'Xcl1', 'Nlrc5', 'Havcr2', 'Tap1', 'Adar', 'Trim12c', 'Lag3', 'Tnf', 'Irf7', 'Cd86', 'Irgm2', 'Irgm1', 'Ifih1', 'Pvr', 'Parp9', 'Dhx58', 'Plscr1', 'Card9', 'Tlr3', 'Tlr7', 'Rsad2', 'Sh2d1b2']
GO:0050830	defense response to Gram-positive bacterium	17/89	1.936e-05	0.026	['Acp5', 'Gbp9', 'Tnf', 'Spaca1', 'Hist1h2bg', 'Gbp2', 'H2-T23', 'Gbp6', 'Cd36', 'Hist1h2be', 'Card9', 'Tnfsf8', 'Havcr2', 'Hist1h2bc', 'Gbp3', 'P2rx7', 'Gbp10']
GO:0071346	cellular response to interferon-gamma	19/105	1.452e-05	0.0267	['Ccl2', 'Mrc1', 'Ccl12', 'Gbp6', 'Stat1', 'Tlr3', 'Il12rb1', 'Gbp2', 'Gbp10', 'Gbp9', 'Gbp3', 'Gbp4', 'Ifng', 'Xcl1', 'Gbp5', 'Myc', 'Gsn', 'Nos2', 'Irgm1']
GO:0042110	T cell activation	33/244	1.16e-05	0.0268	['Tcf7', 'Gpr18', 'Ifnb1', 'Il6', 'Icam1', 'Cd8a', 'Relb', 'Lef1', 'P2rx7', 'Foxp3', 'Ifng', 'Fas', 'H2-T23', 'Treml2', 'Bmx', 'Rsad2', 'Itgad', 'Bcl3', 'Il7r', 'Stat3', 'Ifna1', 'Ifna4', 'Jaml', 'Zbtb32', 'Hsh2d', 'Cd3e', 'Ctps', 'Themis', 'Bcl11b', 'Tnfsf8', 'Mafb', 'Clec4e', 'Tnfsf4']
GO:0050792	regulation of viral process	24/157	2.326e-05	0.027	['Ifitm3', 'Parp10', 'Ifnb1', 'Mvb12b', 'Lef1', 'Trim30a', 'Eif2ak2', 'Stom', 'Oas3', 'Isg20', 'Stat1', 'Adar', 'Oasl1', 'Pml', 'Tnf', 'Cav2', 'Gsn', 'Plscr1', 'Rrp1b', 'Mx2', 'Isg15', 'Bst2', 'Oas1a', 'Rsad2']
GO:0046632	alpha-beta T cell differentiation	13/55	1.698e-05	0.0279	['Foxp3', 'Tcf7', 'Stat3', 'Ifng', 'Lef1', 'Bcl11b', 'Il6', 'Tnfsf8', 'Relb', 'Bmx', 'Gpr18', 'Rsad2', 'Bcl3']
GO:0032496	response to lipopolysaccharide	39/316	1.762e-05	0.0279	['Tbxa2r', 'Nos2', 'Casp3', 'Il10', 'Gbp2', 'Cmpk2', 'Gbp6', 'Il6', 'Tnfrsf8', 'Tnfrsf9', 'Nfkb2', 'P2rx7', 'Gbp10', 'Mrc1', 'Ccl12', 'Hdac5', 'Ifng', 'Fas', 'Eif2ak2', 'Cd36', 'Acod1', 'Cd6', 'Tnfrsf26', 'Sgms1', 'Havcr2', 'Vcam1', 'Ccl2', 'Acp5', 'Cd86', 'Tnf', 'Irgm2', 'Ptgs2', 'Plscr2', 'Plscr1', 'Gjb2', 'Noct', 'Cxcl10', 'Hpgd', 'Tnfsf4']
GO:0007166	cell surface receptor signaling pathway	152/1802	1.969e-05	0.0279	['Nkd1', 'Igf1', 'Cdh17', 'Dzip1', 'Fcna', 'Tnfrsf8', 'Tnfrsf9', 'Tgif2', 'Nfkbiz', 'Ccl12', 'Itgb5', 'Itgb4', 'Ifng', 'Fas', 'Ddr1', 'Csrnp1', 'Cd36', 'Tspan32', 'Mlkl', 'Nr4a3', 'Lef1', 'Cxcr3', 'Col1a2', 'Adgrl3', 'Vipr1', 'Cav2', 'Fcgrt', 'Unc5a', 'Igsf3', 'Pdk2', 'Cxcl11', 'Cxcl10', 'Myc', 'Cd3e', 'B9d1', 'Il1rn', 'Socs1', 'Ighv3-6', 'Il12rb1', 'Adgre4', 'Ifnb1', 'Atp1a3', 'Cd8a', 'Lrtm2', '…
GO:0071219	cellular response to molecule of bacterial origin	25/166	2.065e-05	0.0287	['Tbxa2r', 'Nos2', 'Il10', 'Gbp2', 'Cmpk2', 'Gbp6', 'Il6', 'Gbp10', 'Mrc1', 'Ccl12', 'Hdac5', 'Ifng', 'Cd36', 'Acod1', 'Cd6', 'Sgms1', 'Havcr2', 'Ccl2', 'Cd86', 'Tnf', 'Irgm2', 'Plscr2', 'Plscr1', 'Cxcl10', 'Tnfsf4']
GO:0071216	cellular response to biotic stimulus	27/186	1.951e-05	0.0289	['Tbxa2r', 'Nos2', 'Il10', 'Gbp2', 'Cmpk2', 'Gbp6', 'Il6', 'Gbp10', 'Mrc1', 'Ccl12', 'Hdac5', 'Hspa5', 'Ifng', 'Cd36', 'Acod1', 'Cd6', 'Sgms1', 'Havcr2', 'Ccl2', 'Cd86', 'Tnf', 'Irgm2', 'Plscr2', 'Clec7a', 'Plscr1', 'Cxcl10', 'Tnfsf4']
GO:0002237	response to molecule of bacterial origin	40/332	2.428e-05	0.0291	['Tbxa2r', 'Nos2', 'Casp3', 'Il10', 'Gbp2', 'Cmpk2', 'Gbp6', 'Il6', 'Card9', 'Tnfrsf8', 'Tnfrsf9', 'Nfkb2', 'P2rx7', 'Gbp10', 'Mrc1', 'Ccl12', 'Hdac5', 'Ifng', 'Fas', 'Eif2ak2', 'Cd36', 'Acod1', 'Cd6', 'Tnfrsf26', 'Sgms1', 'Havcr2', 'Vcam1', 'Ccl2', 'Acp5', 'Cd86', 'Tnf', 'Irgm2', 'Ptgs2', 'Plscr2', 'Plscr1', 'Gjb2', 'Noct', 'Cxcl10', 'Hpgd', 'Tnfsf4']
GO:0010942	positive regulation of cell death	66/663	4.702e-05	0.0294	['Daxx', 'Bnip3l', 'Casp3', 'Nos1', 'Il10', 'Prnp', 'Apbb1', 'Ifnb1', 'Il6', 'Nacc2', 'Tnfrsf8', 'Cycs', 'Cxcr3', 'Cd36', 'Ltk', 'Phlda3', 'G0s2', 'Tgfb3', 'Ifng', 'Fas', 'Fap', 'Eif2ak2', 'Pdia3', 'Hif1a', 'Xdh', 'Foxo3', 'Plcg1', 'P2rx7', 'Ifit2', 'Pink1', 'Sept4', 'Cysltr2', 'C6', 'Pde5a', 'Map2k6', 'Mycn', 'Tgm2', 'Optn', 'Camk1d', 'Nr4a3', 'Cdkn1a', 'Mmp9', 'Nqo2', 'Ccl12', 'Nox1', 'Tnf', 'F…
GO:0045069	regulation of viral genome replication	15/75	3.338e-05	0.0297	['Ifitm3', 'Plscr1', 'Adar', 'Eif2ak2', 'Mx2', 'Parp10', 'Ifnb1', 'Stom', 'Oas3', 'Tnf', 'Isg15', 'Bst2', 'Isg20', 'Oasl1', 'Rsad2']
GO:0051704	multi-organism process	174/2115	2.11e-05	0.0299	['Nkd1', 'Dzip1', 'Cmpk2', 'Nampt', 'Card9', 'Tnfrsf8', 'Tnfrsf9', 'Nfkb2', 'Thra', 'Trim30a', 'Ccl12', 'Trim30c', 'Trim30d', 'Itgb4', 'Ifng', 'Fas', 'Ddr1', 'Xcl1', 'Cd36', 'Acod1', 'Tspan32', 'Isg20', 'Sept4', 'Bcl3', 'Gcnt4', 'Adar', 'Mmp9', 'Rtp4', 'Ifit1', 'Cav2', 'Ighv1-82', 'Ptgs2', 'Ifih1', 'Plscr2', 'Plscr1', 'Cdc25b', 'Ifi204', 'Ifi205', 'Mx2', 'Serpina3f', 'Cxcl10', 'Myc', 'Nt5c3', 'Jc…
GO:0001819	positive regulation of cytokine production	44/379	2.479e-05	0.03	['Casp4', 'Il12rb1', 'Gbp5', 'Il6', 'Card9', 'Tnfrsf8', 'Csf2', 'Ddx60', 'Cd36', 'Sema7a', 'P2rx7', 'Clec4n', 'Irf7', 'Il1rl1', 'Ifng', 'H2-T23', 'Eif2ak2', 'Xcl1', 'Hif1a', 'Il10', 'Cd6', 'Havcr2', 'Ccl2', 'Optn', 'Stat1', 'Foxp3', 'Nr4a3', 'Bcl3', 'Csf1r', 'Nox1', 'Tnf', 'Mcoln2', 'Flt4', 'Cd3e', 'Ptgs2', 'Ifih1', 'Dhx58', 'Mb21d1', 'Fcna', 'Rsad2', 'Tlr3', 'Tlr7', 'Clec4e', 'Tnfsf4']
GO:0050778	positive regulation of immune response	57/555	6.385e-05	0.0306	['Ighv3-6', 'Il12rb1', 'Trat1', 'Gbp5', 'Il6', 'Card9', 'Mb21d1', 'Ddx60', 'Ighv1-47', 'Sema7a', 'P2rx7', 'Fcer2a', 'Irf7', 'Cd3e', 'Ifng', 'Zbp1', 'H2-T23', 'Ighg2c', 'Xcl1', 'Cd36', 'Acod1', 'Nfkbiz', 'Igha', 'Plcg1', 'Nlrc5', 'Ighv1-82', 'C6', 'Havcr2', 'Iglc1', 'Foxp3', 'Nr4a3', 'Trim12c', 'Lag3', 'Ighv1-74', 'Ighv6-3', 'Ighv5-17', 'Ighv9-3', 'Ighv1-55', 'Cd86', 'Irgm2', 'Irgm1', 'Ifih1', 'Pv…
GO:0002683	negative regulation of immune system process	48/441	5.706e-05	0.0307	['Ubash3a', 'Igf1', 'Socs1', 'Casp3', 'Il10', 'Parp14', 'Ifnb1', 'Zfp608', 'Milr1', 'Bank1', 'Slfn1', 'Pde5a', 'Dtx1', 'Trim30a', 'Ccl12', 'Tgfb3', 'Trafd1', 'Il1rl1', 'Ifng', 'Fas', 'H2-T23', 'Tspan32', 'Xcl1', 'Nlrc5', 'Angpt1', 'Havcr2', 'Tap1', 'Il2ra', 'H2-Ob', 'Foxp3', 'Adar', 'Prnp', 'Lag3', 'Il7r', 'Tnf', 'Gpr55', 'Pdcd1lg2', 'Gpr18', 'Hfe', 'Myc', 'Gcsam', 'Foxj1', 'Dhx58', 'Cd86', 'Bst2…
GO:0042742	defense response to bacterium	43/371	3.159e-05	0.0311	['Gbp9', 'Ighv3-6', 'Il10', 'Gbp2', 'Gbp6', 'Ifnb1', 'Hist1h2be', 'Card9', 'Hist1h2bg', 'Hist1h2bc', 'Ighv1-47', 'Iigp1', 'P2rx7', 'Gbp10', 'Spaca1', 'Ifng', 'H2-T23', 'Cd36', 'Igha', 'Plac8', 'Ighv1-82', 'Bcl3', 'Iglc1', 'Acp5', 'Nos2', 'Optn', 'Ifna1', 'Ighv1-74', 'Tnf', 'Ighv5-17', 'Ighg2c', 'Ighv1-55', 'Irgm2', 'Ighv6-3', 'Ighv9-3', 'Ighg3', 'Tnfsf8', 'Isg15', 'Havcr2', 'Gbp3', 'Clec4e', 'Fcg…
GO:0035457	cellular response to interferon-alpha	6/13	5.477e-05	0.0322	['Ifi204', 'Ifit3b', 'Myc', 'Ifit3', 'Ifit2', 'Ifit1']
GO:0048584	positive regulation of response to stimulus	164/2031	8.882e-05	0.0332	['Npr1', 'Igf1', 'Itsn1', 'Apbb1', 'Card9', 'Mb21d1', 'Pde5a', 'Nfkbiz', 'Ccl12', 'Irf7', 'Ifng', 'Fas', 'Xcl1', 'Cd36', 'Acod1', 'Sept4', 'Hsh2d', 'Ctss', 'Nr4a3', 'Gpr18', 'Nox1', 'Trpm4', 'Cav2', 'Ptgs2', 'Ifih1', 'Plscr1', 'Fcna', 'Alox5ap', 'Cxcl11', 'Stk39', 'Depdc1b', 'Ttbk1', 'Cd3e', 'Il1rn', 'Pim2', 'Ighv3-6', 'Il12rb1', 'Parp14', 'Trat1', 'Map3k8', 'Ifnb1', 'Ddx60', 'Cd8a', 'Ighv1-47', …
GO:0043903	regulation of symbiosis, encompassing mutualism through parasitism	27/192	3.457e-05	0.0335	['Ifitm3', 'Il10', 'Parp10', 'Ifnb1', 'Mvb12b', 'Lef1', 'Trim30a', 'Ifng', 'Eif2ak2', 'Cd36', 'Stom', 'Oas3', 'Isg20', 'Stat1', 'Adar', 'Oasl1', 'Pml', 'Tnf', 'Cav2', 'Gsn', 'Plscr1', 'Rrp1b', 'Mx2', 'Isg15', 'Bst2', 'Oas1a', 'Rsad2']
GO:1903037	regulation of leukocyte cell-cell adhesion	32/262	0.0001146	0.0349	['Il7r', 'Igf1', 'Socs1', 'Casp3', 'Il12rb1', 'Ifnb1', 'Il6', 'Icam1', 'Slfn1', 'Pde5a', 'Foxp3', 'Ifng', 'H2-T23', 'Xcl1', 'Nfkbiz', 'Cd6', 'Vcam1', 'Pdcd1lg2', 'Havcr2', 'Ccl2', 'Il2ra', 'Dtx1', 'Nr4a3', 'Prnp', 'Lag3', 'Zfp608', 'Tnf', 'Cd86', 'Hfe', 'Foxj1', 'Cd3e', 'Tnfsf4']
GO:1903900	regulation of viral life cycle	19/122	0.0001221	0.0352	['Ifitm3', 'Trim30a', 'Plscr1', 'Adar', 'Eif2ak2', 'Mx2', 'Parp10', 'Ifnb1', 'Stom', 'Oas3', 'Tnf', 'Isg15', 'Bst2', 'Isg20', 'Pml', 'Oasl1', 'Cav2', 'Rsad2', 'Gsn']
GO:0080134	regulation of response to stress	104/1177	6.512e-05	0.0355	['Apbb1', 'Card9', 'Mb21d1', 'Usp18', 'Pde5a', 'Trim30a', 'Irf7', 'Ifng', 'Fas', 'Xcl1', 'Cd36', 'Tspan32', 'Rad51ap1', 'Svip', 'Ctss', 'Nr4a3', 'Adar', 'Nox1', 'Zfp365', 'Ptgs2', 'Ifih1', 'Plscr1', 'Fcna', 'Alox5ap', 'Stk39', 'Myc', 'Ttbk1', 'Il1rn', 'Socs1', 'Il12rb1', 'Parp14', 'Tap1', 'Ddx60', 'Sema7a', 'Foxp3', 'Trafd1', 'H2-T23', 'Eif2ak2', 'Pycr1', 'Ccl2', 'Il2ra', 'Tgm2', 'Stat1', 'Hyou1'…
GO:0030155	regulation of cell adhesion	61/615	9.746e-05	0.0356	['Il1rn', 'Igf1', 'Socs1', 'Casp3', 'Il12rb1', 'Calr', 'Ifnb1', 'Zfp608', 'Il6', 'Plau', 'Icam1', 'Lef1', 'Slfn1', 'Nrp1', 'Sema6a', 'Rac3', 'Plxnb3', 'Ifng', 'Nuak1', 'H2-T23', 'Ddr1', 'Ccl2', 'Csf1', 'Cd36', 'Dmtn', 'Nfkbiz', 'Il10', 'Cd6', 'Spp1', 'Vcam1', 'Pdcd1lg2', 'Angpt1', 'Havcr2', 'Mmp14', 'Il2ra', 'Tgm2', 'Dtx1', 'St6gal1', 'Nr4a3', 'Prnp', 'Lag3', 'Il7r', 'Tnf', 'Pik3r2', 'Abi3bp', 'C…
GO:0002701	negative regulation of production of molecular mediator of immune response	9/31	5.944e-05	0.0358	['Foxp3', 'Tgfb3', 'Il10', 'Ifnb1', 'Xcl1', 'Tnf', 'Bst2', 'Angpt1', 'Hfe']
GO:0042036	negative regulation of cytokine biosynthetic process	8/26	9.707e-05	0.0364	['Foxj1', 'Foxp3', 'Il10', 'Lag3', 'Il6', 'Trib2', 'Rnf128', 'Bcl3']
GO:0002707	negative regulation of lymphocyte mediated immunity	10/41	0.0001188	0.0364	['Tap1', 'Il7r', 'Foxj1', 'H2-T23', 'Ifnb1', 'Xcl1', 'Foxp3', 'Hfe', 'Havcr2', 'Sh2d1b2']
GO:0043068	positive regulation of programmed cell death	60/610	0.0001383	0.0381	['Bnip3l', 'Casp3', 'Il10', 'Prnp', 'Apbb1', 'Ifnb1', 'Il6', 'Nacc2', 'Tnfrsf8', 'Cycs', 'Cxcr3', 'Rapsn', 'Ltk', 'Phlda3', 'G0s2', 'Tgfb3', 'Ifng', 'Fas', 'Fap', 'Eif2ak2', 'Pdia3', 'Hif1a', 'Xdh', 'Foxo3', 'Plcg1', 'P2rx7', 'Ifit2', 'Pink1', 'Sept4', 'C6', 'Pde5a', 'Map2k6', 'Tgm2', 'Optn', 'Camk1d', 'Nr4a3', 'Cdkn1a', 'Mmp9', 'Nqo2', 'Ccl12', 'Nox1', 'Tnf', 'Fbxo32', 'Sort1', 'Map3k20', 'Gsn',…
GO:0002724	regulation of T cell cytokine production	8/28	0.0001734	0.0385	['Foxp3', 'Ifnb1', 'Il6', 'Xcl1', 'Trpm4', 'Hfe', 'Rsad2', 'Tnfsf4']
GO:0002706	regulation of lymphocyte mediated immunity	21/142	0.0001184	0.0387	['Tap1', 'Il7r', 'Pvr', 'Sh2d1b2', 'Foxj1', 'Ifng', 'H2-T23', 'Fcer2a', 'Ifnb1', 'Il6', 'Xcl1', 'Fcgr1', 'Havcr2', 'Trpm4', 'Foxp3', 'Tnf', 'Lag3', 'Hfe', 'Rsad2', 'P2rx7', 'Tnfsf4']
GO:0002822	regulation of adaptive immune response based on somatic recombination of immune receptors built from immunoglobulin superfamily domains	21/146	0.0001762	0.0396	['Il7r', 'Foxj1', 'Pvr', 'Il1rl1', 'Fcer2a', 'Il12rb1', 'H2-T23', 'Ifnb1', 'Il6', 'Ifng', 'Xcl1', 'Fcgr1', 'Havcr2', 'Trpm4', 'Foxp3', 'Tnf', 'Nfkbiz', 'Hfe', 'Rsad2', 'P2rx7', 'Tnfsf4']
GO:0048661	positive regulation of smooth muscle cell proliferation	17/107	0.0002122	0.0397	['Il6', 'Tgm2', 'Igf1', 'Myc', 'Ptgs2', 'Nr4a3', 'S1pr1', 'Nqo2', 'Nampt', 'Hif1a', 'Orc1', 'Nox1', 'Tnf', 'Mmp9', 'Pdgfb', 'P2ry6', 'Hpgd']
GO:0050866	negative regulation of cell activation	24/178	0.0001761	0.0405	['Pdgfa', 'Pdgfb', 'Socs1', 'Casp3', 'Il10', 'Ifnb1', 'Milr1', 'Bank1', 'Slfn1', 'Pde5a', 'Foxp3', 'Fas', 'Tspan32', 'Xcl1', 'Pdcd1lg2', 'Havcr2', 'Il2ra', 'Dtx1', 'Prnp', 'Lag3', 'Zfp608', 'Hfe', 'Foxj1', 'Tnfsf4']
GO:0043065	positive regulation of apoptotic process	59/605	0.0001955	0.0414	['Bnip3l', 'Casp3', 'Il10', 'Prnp', 'Apbb1', 'Ifnb1', 'Il6', 'Nacc2', 'Tnfrsf8', 'Cycs', 'Cxcr3', 'Rapsn', 'Ltk', 'Phlda3', 'G0s2', 'Tgfb3', 'Ifng', 'Fas', 'Fap', 'Eif2ak2', 'Pdia3', 'Hif1a', 'Xdh', 'Foxo3', 'Plcg1', 'P2rx7', 'Ifit2', 'Pink1', 'Sept4', 'C6', 'Pde5a', 'Map2k6', 'Tgm2', 'Optn', 'Camk1d', 'Nr4a3', 'Mmp9', 'Nqo2', 'Ccl12', 'Nox1', 'Tnf', 'Fbxo32', 'Sort1', 'Map3k20', 'Gsn', 'Ptgs2', …
GO:0002704	negative regulation of leukocyte mediated immunity	11/51	0.0001802	0.0418	['Tap1', 'Il7r', 'Foxj1', 'H2-T23', 'Ifnb1', 'Xcl1', 'Bst2', 'Foxp3', 'Hfe', 'Havcr2', 'Sh2d1b2']
GO:0019371	cyclooxygenase pathway	3/3	0.0002147	0.0418	['Ptgs2', 'Sphk1', 'Ptgs1']
GO:0051250	negative regulation of lymphocyte activation	20/137	0.0002027	0.0419	['Il2ra', 'Socs1', 'Casp3', 'Foxj1', 'Il10', 'Fas', 'Prnp', 'Lag3', 'Ifnb1', 'Zfp608', 'Dtx1', 'Xcl1', 'Pde5a', 'Pdcd1lg2', 'Bank1', 'Slfn1', 'Hfe', 'Foxp3', 'Havcr2', 'Tnfsf4']
GO:0048660	regulation of smooth muscle cell proliferation	22/165	0.0003747	0.0423	['Npr1', 'Pdgfb', 'Igf1', 'Il10', 'Nampt', 'Orc1', 'Il6', 'Tgfb3', 'Ifng', 'Hif1a', 'Mmp9', 'Tgm2', 'Nr4a3', 'Cdkn1a', 'Nqo2', 'Nox1', 'Tnf', 'P2ry6', 'Ptgs2', 'S1pr1', 'Myc', 'Hpgd']
GO:0002819	regulation of adaptive immune response	22/158	0.0002018	0.0425	['Il12rb1', 'Ifnb1', 'Il6', 'P2rx7', 'Fcer2a', 'Irf7', 'Il1rl1', 'Ifng', 'H2-T23', 'Nfkbiz', 'Xcl1', 'Havcr2', 'Il7r', 'Foxp3', 'Tnf', 'Trpm4', 'Hfe', 'Foxj1', 'Pvr', 'Rsad2', 'Fcgr1', 'Tnfsf4']
GO:0002709	regulation of T cell mediated immunity	12/61	0.0002344	0.0432	['Il7r', 'Foxp3', 'Pvr', 'H2-T23', 'Ifnb1', 'Il6', 'Xcl1', 'Trpm4', 'Hfe', 'Rsad2', 'P2rx7', 'Tnfsf4']
GO:0050868	negative regulation of T cell activation	17/108	0.0002379	0.0433	['Il2ra', 'Socs1', 'Casp3', 'Foxj1', 'Prnp', 'Lag3', 'Ifnb1', 'Zfp608', 'Xcl1', 'Pde5a', 'Pdcd1lg2', 'Dtx1', 'Slfn1', 'Hfe', 'Foxp3', 'Havcr2', 'Tnfsf4']
GO:0002695	negative regulation of leukocyte activation	22/160	0.000242	0.0433	['Socs1', 'Casp3', 'Il10', 'Ifnb1', 'Milr1', 'Bank1', 'Slfn1', 'Pde5a', 'Foxp3', 'Fas', 'Tspan32', 'Xcl1', 'Pdcd1lg2', 'Havcr2', 'Il2ra', 'Dtx1', 'Prnp', 'Lag3', 'Zfp608', 'Hfe', 'Foxj1', 'Tnfsf4']
GO:0019882	antigen processing and presentation	14/81	0.0003066	0.0435	['Tap1', 'H2-Ob', 'Rab4a', 'Ifng', 'H2-T23', 'H2-M2', 'Psme2', 'H2-T24', 'Icam1', 'Relb', 'Ctss', 'Calr', 'Fcgr1', 'Psme2b']
GO:0050865	regulation of cell activation	59/620	0.000366	0.0441	['Ccl2', 'Pdgfb', 'Igf1', 'Socs1', 'Casp3', 'Pdgfa', 'Il12rb1', 'Ifnb1', 'Zfp608', 'Il6', 'Milr1', 'Bank1', 'Slfn1', 'Pde5a', 'Nfkbiz', 'Ighv1-47', 'Il1rl1', 'Sh2d1b2', 'Igha', 'Ifng', 'Fas', 'H2-T23', 'Ighv3-6', 'Xcl1', 'Dmtn', 'Tspan32', 'Il10', 'Cd6', 'Vcam1', 'Pdcd1lg2', 'Ighv1-82', 'Ighg2c', 'Havcr2', 'Mmp14', 'Il2ra', 'Dtx1', 'Cd209a', 'Nr4a3', 'Cdkn1a', 'Prnp', 'Lag3', 'Il7r', 'Ighv1-74', …
GO:0002700	regulation of production of molecular mediator of immune response	19/130	0.0002842	0.0444	['Foxp3', 'Tgfb3', 'Tlr3', 'Ifng', 'Nr4a3', 'H2-T23', 'Hfe', 'Cd36', 'Ifnb1', 'Il6', 'Il10', 'Xcl1', 'Tnf', 'Bst2', 'Trpm4', 'Angpt1', 'Sema7a', 'Rsad2', 'Tnfsf4']
GO:0001525	angiogenesis	33/284	0.000232	0.0452	['Ccl2', 'Angptl6', 'Plau', 'Cxcr3', 'Lef1', 'Nrp1', 'Nrp2', 'Enpep', 'Clic4', 'Mfge8', 'Hoxb3', 'Fap', 'Hif1a', 'Angpt1', 'Rnf213', 'Mmp14', 'Vash1', 'Ptgs2', 'Ccl12', 'Nox1', 'Flt4', 'Mcam', 'Ephb2', 'Col8a2', 'Ndnf', 'Aplnr', 'S1pr1', 'Ramp1', 'Efna1', 'Adgra2', 'Plxdc1', 'Tgfbi', 'Tmem2']
GO:0002823	negative regulation of adaptive immune response based on somatic recombination of immune receptors built from immunoglobulin superfamily domains	9/37	0.0002645	0.0456	['Il7r', 'Foxj1', 'Il1rl1', 'Foxp3', 'Ifnb1', 'Xcl1', 'Hfe', 'Havcr2', 'Tnfsf4']
GO:0030217	T cell differentiation	20/145	0.000434	0.0459	['Il7r', 'Stat3', 'Tcf7', 'Themis', 'Gpr18', 'Ifng', 'Fas', 'Clec4e', 'Bcl11b', 'Il6', 'Tnfsf8', 'Foxp3', 'Cd8a', 'Relb', 'Bmx', 'Rsad2', 'Lef1', 'Mafb', 'Bcl3', 'Cd3e']
GO:0032101	regulation of response to external stimulus	63/675	0.0003977	0.0473	['Mb21d1', 'Pdgfa', 'Pdgfb', 'Acp5', 'Il12rb1', 'Calr', 'Casp4', 'Gbp5', 'Gbp4', 'Il6', 'Sash1', 'Plau', 'Ddx60', 'Cxcr3', 'Dmtn', 'Sema7a', 'Nrp1', 'Pde5a', 'Xcl1', 'Foxp3', 'Ccl12', 'Tmprss6', 'Il1rl1', 'Ifng', 'Nos2', 'Csf1', 'Cd36', 'Acod1', 'Tspan32', 'Il10', 'Cd6', 'Adgra2', 'Ctss', 'C6', 'Havcr2', 'Ccl2', 'Il2ra', 'Tgm2', 'Optn', 'Camk1d', 'Stat1', 'St6gal1', 'Ifna1', 'Gpr18', 'Tbxa2r', 'T…
GO:0042102	positive regulation of T cell proliferation	15/93	0.000413	0.0475	['Il2ra', 'Igf1', 'Foxp3', 'Il12rb1', 'H2-T23', 'Xcl1', 'Cd86', 'Il6', 'Ifng', 'Cd6', 'Vcam1', 'Pdcd1lg2', 'Cd3e', 'Havcr2', 'Tnfsf4']
GO:0097190	apoptotic signaling pathway	31/270	0.0004317	0.0497	['Casp4', 'Igf1', 'Bnip3l', 'Casp3', 'P2rx7', 'Tnfrsf8', 'Tnfrsf9', 'Phlda3', 'G0s2', 'Ifng', 'Fas', 'Foxo3', 'Tnfrsf26', 'Trib3', 'Bcl3', 'Gzmb', 'Gzmc', 'Cdkn1a', 'Uaca', 'Tnf', 'Sort1', 'Chac1', 'Fhit', 'Plscr1', 'Ifi204', 'Tlr3', 'Pdk2', 'Pml', 'Myc', 'Cd3e', 'Eya2']
GO:1904705	regulation of vascular smooth muscle cell proliferation	11/56	0.0004274	0.05	['Pdgfb', 'Igf1', 'Il10', 'Nr4a3', 'Cdkn1a', 'Nqo2', 'Tgfb3', 'Mmp9', 'Tnf', 'P2ry6', 'Hpgd']

## Sheet: Path. enriched only in WT
Biological processes (GO BP terms) that were found to be statistically significant in the pathway analysis of WT but not Trail-/- samples. Pathways related to inflammation are highlighted in yellow.
rank	term_id	definition	enrichment	corrected_pvalue	genes	graph_leaf
39	GO:0002719	negative regulation of cytokine production involved in immune response	9/23	0.021	['Foxp3', 'Tgfb3', 'Il10', 'Ifnb1', 'Xcl1', 'Tnf', 'Bst2', 'Angpt1', 'Hfe']	True
44	GO:0002250	adaptive immune response	45/375	0.0223	['Ighv3-6', 'Ifnb1', 'Il6', 'Ighv5-17', 'Icam1', 'Cd8a', 'Relb', 'Nfkb2', 'Ighv1-47', 'Lef1', 'Clec4n', 'Irf7', 'Ifng', 'Fas', 'H2-T23', 'Igha', 'Cd7', 'Ighv1-82', 'Ctss', 'Rnf19b', 'Dclre1c', 'Bcl3', 'Iglc1', 'Tap1', 'Stat3', 'Gzmb', 'Foxp3', 'Lilrb4a', 'Ifna1', 'Ifna4', 'Ighv1-74', 'Mcoln2', 'Trpm4', 'Ighv9-3', 'Ighv1-55', 'Cd86', 'Ighv6-3', 'Themis', 'Ighg2c', 'Ighg3', 'Havcr2', 'Sh2d1b2', 'Cd…	True
49	GO:0050830	defense response to Gram-positive bacterium	17/89	0.026	['Acp5', 'Gbp9', 'Tnf', 'Spaca1', 'Hist1h2bg', 'Gbp2', 'H2-T23', 'Gbp6', 'Cd36', 'Hist1h2be', 'Card9', 'Tnfsf8', 'Havcr2', 'Hist1h2bc', 'Gbp3', 'P2rx7', 'Gbp10']	True
65	GO:0042742	defense response to bacterium	43/371	0.0311	['Gbp9', 'Ighv3-6', 'Il10', 'Gbp2', 'Gbp6', 'Ifnb1', 'Hist1h2be', 'Card9', 'Hist1h2bg', 'Hist1h2bc', 'Ighv1-47', 'Iigp1', 'P2rx7', 'Gbp10', 'Spaca1', 'Ifng', 'H2-T23', 'Cd36', 'Igha', 'Plac8', 'Ighv1-82', 'Bcl3', 'Iglc1', 'Acp5', 'Nos2', 'Optn', 'Ifna1', 'Ighv1-74', 'Tnf', 'Ighv5-17', 'Ighg2c', 'Ighv1-55', 'Irgm2', 'Ighv6-3', 'Ighv9-3', 'Ighg3', 'Tnfsf8', 'Isg15', 'Havcr2', 'Gbp3', 'Clec4e', 'Fcg…	False
73	GO:0002701	negative regulation of production of molecular mediator of immune response	9/31	0.0358	['Foxp3', 'Tgfb3', 'Il10', 'Ifnb1', 'Xcl1', 'Tnf', 'Bst2', 'Angpt1', 'Hfe']	False
74	GO:0042036	negative regulation of cytokine biosynthetic process	8/26	0.0364	['Foxj1', 'Foxp3', 'Il10', 'Lag3', 'Il6', 'Trib2', 'Rnf128', 'Bcl3']	True
77	GO:0002724	regulation of T cell cytokine production	8/28	0.0385	['Foxp3', 'Ifnb1', 'Il6', 'Xcl1', 'Trpm4', 'Hfe', 'Rsad2', 'Tnfsf4']	True
79	GO:0002822	regulation of adaptive immune response based on somatic recombination of immune receptors built from immunoglobulin superfamily domains	21/146	0.0396	['Il7r', 'Foxj1', 'Pvr', 'Il1rl1', 'Fcer2a', 'Il12rb1', 'H2-T23', 'Ifnb1', 'Il6', 'Ifng', 'Xcl1', 'Fcgr1', 'Havcr2', 'Trpm4', 'Foxp3', 'Tnf', 'Nfkbiz', 'Hfe', 'Rsad2', 'P2rx7', 'Tnfsf4']	False
84	GO:0019371	cyclooxygenase pathway	3/3	0.0418	['Ptgs2', 'Sphk1', 'Ptgs1']	True
87	GO:0002819	regulation of adaptive immune response	22/158	0.0425	['Il12rb1', 'Ifnb1', 'Il6', 'P2rx7', 'Fcer2a', 'Irf7', 'Il1rl1', 'Ifng', 'H2-T23', 'Nfkbiz', 'Xcl1', 'Havcr2', 'Il7r', 'Foxp3', 'Tnf', 'Trpm4', 'Hfe', 'Foxj1', 'Pvr', 'Rsad2', 'Fcgr1', 'Tnfsf4']	False
88	GO:0002709	regulation of T cell mediated immunity	12/61	0.0432	['Il7r', 'Foxp3', 'Pvr', 'H2-T23', 'Ifnb1', 'Il6', 'Xcl1', 'Trpm4', 'Hfe', 'Rsad2', 'P2rx7', 'Tnfsf4']	False
91	GO:0019882	antigen processing and presentation	14/81	0.0435	['Tap1', 'H2-Ob', 'Rab4a', 'Ifng', 'H2-T23', 'H2-M2', 'Psme2', 'H2-T24', 'Icam1', 'Relb', 'Ctss', 'Calr', 'Fcgr1', 'Psme2b']	True
94	GO:0001525	angiogenesis	33/284	0.0452	['Ccl2', 'Angptl6', 'Plau', 'Cxcr3', 'Lef1', 'Nrp1', 'Nrp2', 'Enpep', 'Clic4', 'Mfge8', 'Hoxb3', 'Fap', 'Hif1a', 'Angpt1', 'Rnf213', 'Mmp14', 'Vash1', 'Ptgs2', 'Ccl12', 'Nox1', 'Flt4', 'Mcam', 'Ephb2', 'Col8a2', 'Ndnf', 'Aplnr', 'S1pr1', 'Ramp1', 'Efna1', 'Adgra2', 'Plxdc1', 'Tgfbi', 'Tmem2']	True
95	GO:0002823	negative regulation of adaptive immune response based on somatic recombination of immune receptors built from immunoglobulin superfamily domains	9/37	0.0456	['Il7r', 'Foxj1', 'Il1rl1', 'Foxp3', 'Ifnb1', 'Xcl1', 'Hfe', 'Havcr2', 'Tnfsf4']	True
98	GO:0042102	positive regulation of T cell proliferation	15/93	0.0475	['Il2ra', 'Igf1', 'Foxp3', 'Il12rb1', 'H2-T23', 'Xcl1', 'Cd86', 'Il6', 'Ifng', 'Cd6', 'Vcam1', 'Pdcd1lg2', 'Cd3e', 'Havcr2', 'Tnfsf4']	True
99	GO:0097190	apoptotic signaling pathway	31/270	0.0497	['Casp4', 'Igf1', 'Bnip3l', 'Casp3', 'P2rx7', 'Tnfrsf8', 'Tnfrsf9', 'Phlda3', 'G0s2', 'Ifng', 'Fas', 'Foxo3', 'Tnfrsf26', 'Trib3', 'Bcl3', 'Gzmb', 'Gzmc', 'Cdkn1a', 'Uaca', 'Tnf', 'Sort1', 'Chac1', 'Fhit', 'Plscr1', 'Ifi204', 'Tlr3', 'Pdk2', 'Pml', 'Myc', 'Cd3e', 'Eya2']	True
100	GO:1904705	regulation of vascular smooth muscle cell proliferation	11/56	0.05	['Pdgfb', 'Igf1', 'Il10', 'Nr4a3', 'Cdkn1a', 'Nqo2', 'Tgfb3', 'Mmp9', 'Tnf', 'P2ry6', 'Hpgd']	True

## Sheet: Path. enriched in Trail KO
Statistically significant biological processes (GO BP terms) that are associated with the genes differentially expressed in the comparison analysis of Trail-/- samples.
rank	term_id	term_definition	enrichment	hyper_pvalue	corrected_pvalue	genes
1	GO:0009615	response to virus	67/248	3.732e-23	0.0002	['Ifitm3', 'Pim2', 'Ifit1bl2', 'Ifit1bl1', 'Cxcl9', 'Ifnb1', 'Il6', 'Card9', 'Mb21d1', 'Ddx60', 'Bnip3l', 'Trim6', 'Trim30a', 'Trim30b', 'Trim30c', 'Irf7', 'Mmp12', 'Ifng', 'Tgtp1', 'Tgtp2', 'Eif2ak2', 'Xcl1', 'Oas3', 'Oas2', 'Zbp1', 'Isg20', 'Nlrc5', 'Ifi27l2a', 'Ifna1', 'Bcl3', 'Tlr7', 'Stat2', 'Stat1', 'Lcn2', 'Ifna2', 'Adar', 'Trim12c', 'Oasl2', 'Ifih1', 'Ifna5', 'Ifit3b', 'Pml', 'Rtp4', 'Tri…
2	GO:0051607	defense response to virus	52/177	4.255e-20	0.0008	['Ifitm3', 'Bnip3l', 'Ifit1bl2', 'Ifit1bl1', 'Cxcl9', 'Ifnb1', 'Il6', 'Card9', 'Mb21d1', 'Ddx60', 'Trim30a', 'Trim30b', 'Trim30c', 'Irf7', 'Ifng', 'Zbp1', 'Eif2ak2', 'Oas3', 'Oas2', 'Isg20', 'Nlrc5', 'Ifna1', 'Tlr7', 'Stat2', 'Stat1', 'Ifna2', 'Adar', 'Trim12c', 'Oasl2', 'Ifih1', 'Ifna5', 'Ifit3b', 'Pml', 'Rtp4', 'Trim30d', 'Ifna4', 'Oasl1', 'Ddx58', 'Parp9', 'Dhx58', 'Plscr1', 'Mx2', 'Tlr3', 'Is…
3	GO:0034097	response to cytokine	128/821	9.28e-19	0.0017	['Gbp9', 'Stat3', 'Tnfrsf8', 'Tnfrsf9', 'Nfkb2', 'Ubd', 'Ccl12', 'Gm4841', 'Ifng', 'Fas', 'Gbp3', 'Ctrb1', 'Spp1', 'Il1rl1', 'Adar', 'Cxcr3', 'Cebpa', 'Ifi209', 'Ifi204', 'Ifi205', 'Mx2', 'Serpina3f', 'Cxcl11', 'Cxcl10', 'Myc', 'Shmt2', 'Shmt1', 'Il1rn', 'Dpysl3', 'Fn1', 'Parp16', 'Ccr1l1', 'Ifnb1', 'Fosl1', 'Relb', 'Lrtm2', 'Trim2', 'Iigp1', 'Stat2', 'Mrc1', 'Trafd1', 'Stat1', 'Eif2ak2', 'Oas2',…
4	GO:0035456	response to interferon-beta	25/45	3.744e-18	0.0022	['Ifitm3', 'Ifi205', 'Gbp3', 'Gbp6', 'Ifnb1', 'Iigp1', 'Trim6', 'Xaf1', 'Gm4841', 'Tgtp1', 'Tgtp2', 'Gm5431', 'Stat1', 'Gm12185', 'Irgm2', 'Irgm1', 'Gm4951', 'Plscr1', 'Ifi204', 'Ifi209', 'Tlr3', 'Igtp', 'Bst2', 'Ifit3', 'Ifit1']
5	GO:0006952	defense response	163/1241	3.837e-16	0.0022	['Card9', 'Stat3', 'Tnfrsf8', 'Tnfrsf9', 'Nfkb2', 'Trim30a', 'Trim30b', 'Trim30c', 'Irf7', 'Irf4', 'Ifng', 'Fas', 'Xcl1', 'Cd36', 'Acod1', 'Gbp3', 'Isg20', 'Bcl3', 'Camk1d', 'Gzmb', 'Sh2d1b2', 'Adar', 'Ddx58', 'Cxcr3', 'Rtp4', 'Fbxl20', 'Ifih1', 'Cfh', 'Plscr1', 'C1ra', 'Mx2', 'Alox5ap', 'Cxcl11', 'Cxcl10', 'Myc', 'Shmt2', 'Mb21d1', 'Il1rn', 'Fn1', 'Il12rb1', 'Cfb', 'Cd163', 'Ighv1-4', 'Ccr1l1', …
6	GO:0071345	cellular response to cytokine stimulus	111/704	7.609e-17	0.0023	['Gbp9', 'Tnfrsf8', 'Tnfrsf9', 'Ccl12', 'Gm4841', 'Ifng', 'Fas', 'Gbp3', 'Spp1', 'Il1rl1', 'Cxcr3', 'Cebpa', 'Plscr1', 'Ifi204', 'Ifi209', 'Cxcl11', 'Cxcl10', 'Myc', 'Shmt1', 'Il1rn', 'Ifi205', 'Dpysl3', 'Fn1', 'Parp16', 'Ccr1l1', 'Ifnb1', 'Stat3', 'Lrtm2', 'Trim2', 'Iigp1', 'Stat2', 'Mrc1', 'Stat1', 'Oas2', 'Tnfrsf26', 'Trbv13-2', 'Nos2', 'Ccl2', 'Il2ra', 'Ccl6', 'Ccl7', 'Ccl4', 'Ifna1', 'Ifna4'…
7	GO:0051707	response to other organism	133/977	1.216e-14	0.0031	['Cmpk2', 'Card9', 'Tnfrsf8', 'Tnfrsf9', 'Nr1d1', 'Nfkb2', 'Trim30a', 'Trim30b', 'Trim30c', 'Irf7', 'Irf4', 'Ifng', 'Fas', 'Xcl1', 'Cd36', 'Acod1', 'Gbp3', 'Vil1', 'Isg20', 'Bcl3', 'Adar', 'Ddx58', 'Ace', 'Rtp4', 'Adgrl2', 'Odc1', 'Ifih1', 'Plscr2', 'Plscr1', 'Ifi204', 'Ifi205', 'Mx2', 'Serpina3f', 'Cxcl10', 'Mb21d1', 'Pim2', 'Mpo', 'Ighv1-4', 'Ifnb1', 'Lgals9', 'Ddx60', 'Iigp1', 'Gbp10', 'Mrc1',…
8	GO:0035458	cellular response to interferon-beta	21/37	9.939e-16	0.0037	['Gm4951', 'Stat1', 'Ifi209', 'Gbp3', 'Tgtp1', 'Tgtp2', 'Ifi205', 'Iigp1', 'Gbp6', 'Ifnb1', 'Gm12185', 'Tlr3', 'Igtp', 'Gm5431', 'Irgm2', 'Gm4841', 'Trim6', 'Ifit3', 'Ifi204', 'Ifit1', 'Irgm1']
9	GO:0043207	response to external biotic stimulus	133/980	1.535e-14	0.0039	['Cmpk2', 'Card9', 'Tnfrsf8', 'Tnfrsf9', 'Nr1d1', 'Nfkb2', 'Trim30a', 'Trim30b', 'Trim30c', 'Irf7', 'Irf4', 'Ifng', 'Fas', 'Xcl1', 'Cd36', 'Acod1', 'Gbp3', 'Vil1', 'Isg20', 'Bcl3', 'Adar', 'Ddx58', 'Ace', 'Rtp4', 'Adgrl2', 'Odc1', 'Ifih1', 'Plscr2', 'Plscr1', 'Ifi204', 'Ifi205', 'Mx2', 'Serpina3f', 'Cxcl10', 'Mb21d1', 'Pim2', 'Mpo', 'Ighv1-4', 'Ifnb1', 'Lgals9', 'Ddx60', 'Iigp1', 'Gbp10', 'Mrc1',…
10	GO:0006955	immune response	151/1179	3.52e-14	0.0047	['Card9', 'Stat3', 'Tnfrsf8', 'Tnfrsf9', 'Nfkb2', 'Cd3g', 'Trim30a', 'Trim30b', 'Trim30c', 'Irf7', 'Irf4', 'Ifng', 'Fas', 'Xcl1', 'Cd36', 'Gbp3', 'Isg20', 'Bcl3', 'Gzmb', 'Nr4a3', 'Adar', 'Ddx58', 'Gbp6', 'Lilrb4a', 'Trpm4', 'Ifih1', 'Cfh', 'Plscr1', 'C1ra', 'Mx2', 'Cxcl11', 'Cxcl10', 'Myc', 'Cd3d', 'Shmt2', 'Mb21d1', 'Il1rn', 'Trav15-1-dv6-1', 'Il12rb1', 'Cfb', 'Parp14', 'Ighv1-4', 'Ccr1l1', 'If…
11	GO:0002376	immune system process	217/1969	9.598e-13	0.0058	['Gbp9', 'H2-Q10', 'Arl11', 'Trpm4', 'Card9', 'Ubd', 'Tnfrsf8', 'Tnfrsf9', 'Nfkb2', 'Cd3g', 'Pik3ap1', 'Trim30a', 'Trim30b', 'Trim30c', 'Irf7', 'Irf4', 'Ifng', 'Fas', 'Xcl1', 'Cd36', 'Acod1', 'Gbp3', 'Spp1', 'H2-Ob', 'Hsh2d', 'Tcf7', 'Bcl3', 'Gpr15', 'Gzmb', 'Nr4a3', 'Adar', 'Mmp9', 'Cebpa', 'Gpr18', 'Cxcr3', 'Slc40a1', 'Lilrb4a', 'Jaml', 'Sox6', 'Ifih1', 'Angpt1', 'Cfh', 'Plscr1', 'Dock1', 'Mx2'…
12	GO:0045087	innate immune response	92/671	8.496e-11	0.0061	['Card9', 'Mb21d1', 'Nfkb2', 'Trim30a', 'Trim30b', 'Trim30c', 'Irf7', 'Ifng', 'Zbp1', 'Isg20', 'Gzmb', 'Adar', 'Ddx58', 'Gbp6', 'Ifih1', 'Cfh', 'C1ra', 'Mx2', 'Myc', 'Shmt2', 'Il12rb1', 'Cfb', 'Parp14', 'Ighv1-4', 'Ifnb1', 'Relb', 'Iigp1', 'Gbp10', 'Mrc1', 'Stat1', 'Eif2ak2', 'Oas3', 'Oas2', 'Il27', 'Ccl2', 'Kynu', 'Ccl6', 'Ccl7', 'Ccl4', 'Ifna1', 'Trim12c', 'Oasl2', 'Cd177', 'Ifna4', 'Oas1a', 'T…
13	GO:0009607	response to biotic stimulus	135/1020	6.618e-14	0.0063	['Cmpk2', 'Card9', 'Tnfrsf8', 'Tnfrsf9', 'Nr1d1', 'Nfkb2', 'Trim30a', 'Trim30b', 'Trim30c', 'Irf7', 'Irf4', 'Ifng', 'Fas', 'Xcl1', 'Cd36', 'Acod1', 'Gbp3', 'Vil1', 'Isg20', 'Bcl3', 'Adar', 'Ddx58', 'Ace', 'Rtp4', 'Adgrl2', 'Odc1', 'Ifih1', 'Plscr2', 'Plscr1', 'Ifi204', 'Ifi205', 'Mx2', 'Serpina3f', 'Cxcl10', 'Myc', 'Mb21d1', 'Pim2', 'Mpo', 'Ighv1-4', 'Ifnb1', 'Lgals9', 'Ddx60', 'Iigp1', 'Gbp10', …
14	GO:0009605	response to external stimulus	211/2000	9.55e-11	0.0072	['Igf1', 'Pdgfa', 'Cmpk2', 'Apbb1', 'Trpm4', 'Card9', 'Tnfrsf8', 'Tnfrsf9', 'Ryr3', 'Nr1d1', 'Nfkb2', 'Trim30a', 'Trim30b', 'Trim30c', 'Irf7', 'Irf4', 'Ifng', 'Fas', 'Xcl1', 'Cd36', 'Acod1', 'Gbp3', 'Vil1', 'Spp1', 'Isg20', 'Usp2', 'Bcl3', 'Arrb1', 'Gstt1', 'Nr4a3', 'Adar', 'Foxo4', 'Ddx58', 'Cxcr3', 'Rtp4', 'Adgrl2', 'Jaml', 'Odc1', 'Erbb2', 'Ifih1', 'Angpt1', 'Plscr2', 'Plscr1', 'Ifi204', 'Ifi2…
15	GO:0031347	regulation of defense response	78/537	1.46e-10	0.0074	['Adora2a', 'Apod', 'Socs3', 'Acp5', 'Il12rb1', 'Parp14', 'Casp4', 'Gbp5', 'Gbp4', 'Il6', 'Card9', 'Mb21d1', 'Ddx60', 'Nr1d1', 'Sema7a', 'Usp18', 'Pik3ap1', 'Gprc5b', 'Trim30a', 'Trafd1', 'Stat1', 'Irf4', 'Ifng', 'Zbp1', 'H2-T23', 'Nos2', 'Xcl1', 'Cd36', 'Il17rb', 'Il10', 'Cd6', 'Pde5a', 'Il27', 'Nlrp12', 'Ace', 'Nlrc5', 'Il23r', 'Irgm1', 'Trim6', 'Ifna1', 'Havcr2', 'Tap1', 'Il2ra', 'Tnfsf11', 'O…
16	GO:0002252	immune effector process	77/532	2.249e-10	0.0077	['Ifitm3', 'Plscr1', 'Bnip3l', 'Ifit1bl2', 'Ifit1bl1', 'Cxcl9', 'Mx2', 'Ighv1-4', 'Ighv5-6', 'Ifnb1', 'Il6', 'Card9', 'Mb21d1', 'Icam1', 'Ddx60', 'Rorc', 'Relb', 'Lef1', 'Trim30a', 'Trim30b', 'Trim30c', 'Irf7', 'Gzmb', 'Irf4', 'Ifng', 'Fas', 'Eif2ak2', 'Oas3', 'Oas2', 'Ighv2-9', 'Mpo', 'Ifna2', 'Isg20', 'Nlrc5', 'Rnf19b', 'Ifna1', 'Bcl3', 'Tlr7', 'Fcgr1', 'Ncf1', 'Stat3', 'Stat2', 'Stat1', 'Nr4a3…
17	GO:0098542	defense response to other organism	80/564	2.717e-10	0.0078	['Ifitm3', 'Gbp9', 'Bnip3l', 'Ifit1bl2', 'Ifit1bl1', 'Cxcl9', 'Mpo', 'Ighv1-4', 'Ighv5-6', 'Ifnb1', 'Il6', 'Card9', 'Hist1h2bg', 'Mb21d1', 'Ddx60', 'Cd209d', 'Iigp1', 'Gbp10', 'Trim30a', 'Trim30b', 'Trim30c', 'Irf7', 'Irf4', 'Ifng', 'Zbp1', 'H2-T23', 'Eif2ak2', 'Cd36', 'Nos2', 'Lyz2', 'Oas3', 'Oas2', 'Ighv2-9', 'Plac8', 'Isg20', 'Nlrc5', 'Ifna1', 'Bcl3', 'Tlr7', 'Acp5', 'Ncf1', 'Optn', 'Gbp6', 'S…
18	GO:0001817	regulation of cytokine production	83/586	1.378e-10	0.0081	['Ccl2', 'Apod', 'Litaf', 'Il6ra', 'Fn1', 'Il12rb1', 'Gpr18', 'Casp4', 'Gbp5', 'Gbp4', 'Il6', 'Il7', 'Card9', 'Tnfrsf8', 'Csf2', 'Ddx60', 'Relb', 'Ceacam1', 'Cd36', 'Sema7a', 'Il17rb', 'Gprc5b', 'Trim30a', 'Tgfb2', 'Zbtb32', 'Irf7', 'Mmp12', 'Irf4', 'Ifng', 'Hfe', 'H2-T23', 'Eif2ak2', 'Xcl1', 'Hif1a', 'Il10', 'Cd6', 'Il23r', 'Il27', 'Rnf128', 'Pdcd1lg2', 'Sphk1', 'Furin', 'Bcl3', 'Tlr7', 'Ubash3a…
19	GO:0035455	response to interferon-alpha	13/25	1.319e-09	0.0096	['Ifitm3', 'Ifi204', 'Plscr1', 'Tgtp1', 'Tgtp2', 'Eif2ak2', 'Ifit2', 'Bst2', 'Myc', 'Ifit3b', 'Ifit3', 'Adar', 'Ifit1']
20	GO:0034341	response to interferon-gamma	30/129	1.635e-09	0.0096	['Ifitm3', 'Gbp9', 'Gbp3', 'Gbp6', 'Gbp5', 'Gbp4', 'Gbp10', 'Mrc1', 'Ccl12', 'Stat1', 'Ifng', 'Tgtp1', 'Tgtp2', 'Ubd', 'Il12rb1', 'Xcl1', 'Edn1', 'Gsn', 'Nos2', 'Ccl2', 'Kynu', 'Ccl6', 'Ccl7', 'Ccl4', 'Il23r', 'Irgm2', 'Irgm1', 'Tlr3', 'Bst2', 'Myc']
21	GO:0070887	cellular response to chemical stimulus	234/2346	1.567e-09	0.0104	['Daxx', 'Igf1', 'Kcnh2', 'Gbp3', 'Cmpk2', 'Cpne7', 'Gbp9', 'Acaa2', 'Slc40a1', 'Tnfrsf8', 'Tnfrsf9', 'Trpm4', 'Nr1d1', 'Tcf7', 'Cpt1a', 'Ccl12', 'Zfp128', 'Gm4841', 'Ifng', 'Calcoco1', 'Xcl1', 'Ppargc1b', 'Acod1', 'Mtss1l', 'Vil1', 'Oas2', 'Spp1', 'Il1rl1', 'Irgm1', 'Atf3', 'Ehd4', 'Gstt1', 'Gm4951', 'Nr4a3', 'Adar', 'Spry4', 'Ddx58', 'Gbp6', 'Nox1', 'Col1a2', 'Phgdh', 'Jaml', 'Sox6', 'Erbb2', '…
22	GO:0031349	positive regulation of defense response	48/270	6.473e-10	0.0106	['Tgm2', 'Gbp5', 'Il6', 'Card9', 'Mb21d1', 'Ddx60', 'Il17rb', 'Pde5a', 'Gprc5b', 'Irf7', 'Il1rl1', 'Zbp1', 'H2-T23', 'Xcl1', 'Cd36', 'Cd6', 'Pik3ap1', 'Ace', 'Nlrc5', 'Trim6', 'Havcr2', 'Tnfsf11', 'Optn', 'Mmp12', 'Sh2d1b2', 'Trim12c', 'Ifih1', 'Lag3', 'Pvr', 'S100a9', 'S100a8', 'Pdcd4', 'Irgm2', 'Irgm1', 'Ddx58', 'Tlr9', 'Parp9', 'Dhx58', 'Plscr1', 'Tnfsf4', 'Lgals9', 'Tlr3', 'Alox5ap', 'Tlr7', …
23	GO:0006954	inflammatory response	63/435	8.763e-09	0.011	['Il1rn', 'Casp4', 'Fn1', 'Adora2a', 'Cxcl9', 'Cd163', 'Gbp5', 'Ackr1', 'Ccr1l1', 'Il6', 'Stat3', 'Tnfrsf8', 'Tnfrsf9', 'Icam1', 'Relb', 'Nfkb2', 'Sema7a', 'Camk1d', 'Ccl12', 'Lrp1', 'Fas', 'Alox5', 'Ltb4r1', 'Csf1', 'Hif1a', 'Ccrl2', 'Nfkbiz', 'Il10', 'Cd6', 'Nos2', 'Tnfrsf26', 'Il27', 'Havcr2', 'Cysltr1', 'Ccl2', 'Il2ra', 'Ncf1', 'Sgms1', 'Ccl6', 'Ccl7', 'Ccl4', 'Ptgs1', 'Cxcr3', 'Ccr3', 'S100a…
24	GO:0032101	regulation of response to external stimulus	88/675	2.613e-09	0.0114	['Apod', 'Pdgfa', 'Mb21d1', 'Pik3ap1', 'Ccl12', 'Ifng', 'Xcl1', 'Cd36', 'Acod1', 'Gpr18', 'Eppk1', 'Ddx58', 'Cfh', 'Alox5ap', 'Cxcl10', 'Ttbk1', 'Fn1', 'Il12rb1', 'Ccr1l1', 'Lgals9', 'Ddx60', 'Sema7a', 'Gprc5b', 'Mmp12', 'Pde5a', 'Il27', 'Ccl2', 'Il2ra', 'Tgm2', 'Camk1d', 'Stat1', 'Ifna1', 'Ceacam1', 'Kank2', 'Stk39', 'Klk8', 'Pdcd4', 'Parp9', 'Dhx58', 'Tlr3', 'Tlr9', 'Rtn4rl1', 'Fcgr1', 'Adora2a…
25	GO:0045071	negative regulation of viral genome replication	15/42	4.235e-08	0.012	['Ifitm3', 'Plscr1', 'Adar', 'Eif2ak2', 'Mx2', 'Parp10', 'Ifnb1', 'Ceacam1', 'Oas3', 'Isg15', 'Bst2', 'Isg20', 'Oasl1', 'Rsad2', 'Trim6']
26	GO:0019221	cytokine-mediated signaling pathway	52/333	1.345e-08	0.0122	['Ifitm3', 'Il1rn', 'Pdgfb', 'Il6ra', 'Socs3', 'Cxcl9', 'Ackr1', 'Ccr1l1', 'Ifnb1', 'Il6', 'Il7', 'Tnfrsf8', 'Tnfrsf9', 'Stat3', 'Lrtm2', 'Iigp1', 'Ccl7', 'Ccl12', 'Ccl4', 'Ifng', 'Fas', 'Ccl2', 'Csf1', 'Ccrl2', 'Foxo3', 'Il12rb1', 'Xcl1', 'Oas2', 'Tnfrsf26', 'Il23r', 'Trbv13-2', 'Il7r', 'Il2ra', 'Tnfsf11', 'Ccl6', 'Stat2', 'Stat1', 'Ifna1', 'Ifna4', 'Cxcr3', 'Ccr3', 'Ccr5', 'Il17rb', 'Ccr9', 'Il…
27	GO:0080134	regulation of response to stress	129/1177	4.268e-08	0.0128	['Apod', 'Pdgfa', 'Apbb1', 'Card9', 'Mb21d1', 'Nr1d1', 'Pik3ap1', 'Chek1', 'Trim30a', 'Irf7', 'Irf4', 'Ifng', 'Fas', 'Xcl1', 'Cd36', 'Rad51ap1', 'Vil1', 'Svip', 'Nr4a3', 'Adar', 'Ddx58', 'Nox1', 'Zfp365', 'Ifih1', 'Cfh', 'Plscr1', 'Alox5ap', 'Stk39', 'Myc', 'Ttbk1', 'Il1rn', 'Socs3', 'Il2ra', 'Il12rb1', 'Parp14', 'Tap1', 'Tgm2', 'Lgals9', 'Ddx60', 'Sema7a', 'Gprc5b', 'Trafd1', 'Ace', 'H2-T23', 'E…
28	GO:0071310	cellular response to organic substance	197/1914	2.686e-09	0.013	['Daxx', 'Igf1', 'Gbp3', 'Cmpk2', 'Gbp9', 'Tnfrsf8', 'Tnfrsf9', 'Nr1d1', 'Cpt1a', 'Ccl12', 'Zfp128', 'Gm4841', 'Ifng', 'Calcoco1', 'Xcl1', 'Ppargc1b', 'Acod1', 'Mtss1l', 'Vil1', 'Spp1', 'Il1rl1', 'Atf3', 'Ehd4', 'Gm4951', 'Nr4a3', 'Adar', 'Spry4', 'Ddx58', 'Gbp6', 'Cxcr3', 'Col1a2', 'Trpm4', 'Sox6', 'Erbb2', 'Ifih1', 'Plscr2', 'Ifi209', 'Ifi204', 'Ifi205', 'Pdk2', 'Cxcl11', 'Cxcl10', 'Myc', 'Shmt…
29	GO:0042832	defense response to protozoan	12/29	1.438e-07	0.0141	['Gbp9', 'Irf4', 'Ifng', 'Gbp6', 'Gbp3', 'Il6', 'Il10', 'Batf2', 'Irgm2', 'Iigp1', 'Bcl3', 'Gbp10']
30	GO:0002697	regulation of immune effector process	51/340	6.903e-08	0.0145	['Il7r', 'Il12rb1', 'Tnfsf13', 'Ifnb1', 'Il6', 'Lgals9', 'Mb21d1', 'Ddx60', 'Sema7a', 'Gprc5b', 'Fcer2a', 'Tgfb2', 'Stat1', 'Ifng', 'H2-T23', 'Ccl2', 'Cd36', 'Nfkbiz', 'Il10', 'Xcl1', 'Il27', 'Angpt1', 'Havcr2', 'Tap1', 'Il2ra', 'Mmp12', 'Sh2d1b2', 'Nr4a3', 'Ifna1', 'Cd177', 'Lag3', 'Ceacam1', 'Trim6', 'Il23r', 'Trpm4', 'Gbp4', 'Hfe', 'Parp9', 'Foxj1', 'Ddx58', 'Pvr', 'Cd40lg', 'Dhx58', 'Cfh', 'T…
31	GO:0043900	regulation of multi-organism process	53/368	1.488e-07	0.0147	['Ifitm3', 'Nos2', 'Igf1', 'Il12rb1', 'Calr', 'Parp10', 'Gbp4', 'Lgals9', 'Plau', 'Ddx60', 'Lef1', 'Pde5a', 'Trim6', 'Trim30a', 'Mmp12', 'Stom', 'Ifng', 'Mpo', 'Eif2ak2', 'Cd36', 'Acod1', 'Il10', 'Oas3', 'Il27', 'Isg20', 'Il23r', 'Ifna1', 'Havcr2', 'Il2ra', 'Optn', 'Stat1', 'Fcer2a', 'Adar', 'Oasl1', 'Ceacam1', 'Pml', 'Ccr5', 'Ifnb1', 'Cav2', 'Lhfpl2', 'Gsn', 'Ccl4', 'Ddx58', 'Parp9', 'Dhx58', 'P…
32	GO:0009617	response to bacterium	88/740	1.794e-07	0.0156	['Cmpk2', 'Card9', 'Tnfrsf8', 'Tnfrsf9', 'Nr1d1', 'Nfkb2', 'Trim30a', 'Ccl12', 'Ifng', 'Mpo', 'Cd36', 'Acod1', 'Gbp3', 'Vil1', 'Bcl3', 'Adgrl2', 'Plscr2', 'Plscr1', 'Ifi204', 'Ifi205', 'Serpina3f', 'Cxcl10', 'Plac8', 'Ighv1-4', 'Ifnb1', 'Lgals9', 'Iigp1', 'Trim6', 'Mrc1', 'H2-T23', 'Eif2ak2', 'Lyz2', 'Oas2', 'Tnfrsf26', 'Il27', 'Ifi44', 'Ccl2', 'Ncf1', 'Ly6a', 'Ifna1', 'Pdcd4', 'Dhx58', 'Fas', 'T…
33	GO:0002682	regulation of immune system process	135/1289	2.824e-07	0.0159	['Prdm16', 'Cd101', 'Igf1', 'Apod', 'Card9', 'Mb21d1', 'Nr1d1', 'Pik3ap1', 'Trim30a', 'Ccl12', 'Nfkbiz', 'Irf7', 'Irf4', 'Ifng', 'Fas', 'Xcl1', 'Ppargc1b', 'Acod1', 'Ace', 'Camk1d', 'Nr4a3', 'Adar', 'Ddx58', 'Gpr18', 'Cxcr3', 'Trpm4', 'Erbb2', 'Ifih1', 'Fcgrt', 'Cfh', 'Plscr1', 'C1ra', 'Cfb', 'Cxcl10', 'Myc', 'Ttbk1', 'Cd3e', 'Ubash3a', 'Il12rb1', 'Parp14', 'Trat1', 'Ccr1l1', 'Ifnb1', 'Lgals9', '…
34	GO:0048525	negative regulation of viral process	20/81	2.85e-07	0.016	['Ifitm3', 'Ccl4', 'Stat1', 'Plscr1', 'Adar', 'Eif2ak2', 'Mx2', 'Parp10', 'Ifnb1', 'Ceacam1', 'Isg20', 'Oas3', 'Pml', 'Isg15', 'Bst2', 'Oas1a', 'Oasl1', 'Trim6', 'Rsad2', 'Gsn']
35	GO:0034340	response to type I interferon	9/16	2.014e-07	0.0161	['Ifitm3', 'Stat2', 'Stat1', 'Ifna1', 'Mx2', 'Ifnb1', 'Oas2', 'Isg15', 'Shmt2']
36	GO:0045089	positive regulation of innate immune response	30/160	2.866e-07	0.0164	['Gbp5', 'Card9', 'Mb21d1', 'Ddx60', 'Pik3ap1', 'Trim6', 'Irf7', 'Zbp1', 'H2-T23', 'Cd36', 'Xcl1', 'Nlrc5', 'Havcr2', 'Mmp12', 'Trim12c', 'Ifih1', 'Lag3', 'Irgm2', 'Irgm1', 'Ddx58', 'Pvr', 'Parp9', 'Dhx58', 'Plscr1', 'Lgals9', 'Tlr3', 'Tlr7', 'Tlr9', 'Rsad2', 'Sh2d1b2']
37	GO:0001562	response to protozoan	12/32	5.175e-07	0.0165	['Gbp9', 'Irf4', 'Ifng', 'Gbp6', 'Gbp3', 'Il6', 'Il10', 'Batf2', 'Irgm2', 'Iigp1', 'Bcl3', 'Gbp10']
38	GO:0001818	negative regulation of cytokine production	37/220	2.338e-07	0.0168	['Apod', 'Fn1', 'Il10', 'Gbp4', 'Il6', 'Lgals9', 'Tnfrsf9', 'Relb', 'Lef1', 'Furin', 'Trim30a', 'Tgfb2', 'Il1rl1', 'Ifng', 'Xcl1', 'Rnf128', 'Pdcd1lg2', 'Gpr18', 'Angpt1', 'Havcr2', 'Acp5', 'Arrb1', 'Nlrp12', 'Prnp', 'Lag3', 'Ceacam1', 'Il23r', 'Pdcd4', 'Ifnb1', 'Hfe', 'Foxj1', 'Dhx58', 'Bcl3', 'Bst2', 'Pml', 'Tlr9', 'Tnfsf4']
39	GO:0043901	negative regulation of multi-organism process	30/164	4.977e-07	0.0181	['Ifitm3', 'Igf1', 'Il10', 'Calr', 'Parp10', 'Ifnb1', 'Trim6', 'Ccl4', 'Ifng', 'Mpo', 'Eif2ak2', 'Cd36', 'Acod1', 'Oas3', 'Isg20', 'Havcr2', 'Il2ra', 'Stat1', 'Adar', 'Oasl1', 'Ceacam1', 'Pml', 'Gsn', 'Dhx58', 'Plscr1', 'Mx2', 'Isg15', 'Bst2', 'Oas1a', 'Rsad2']
40	GO:0032496	response to lipopolysaccharide	46/316	6.925e-07	0.0188	['Tbxa2r', 'Nos2', 'Eif2ak2', 'Casp3', 'Cxcl9', 'Cmpk2', 'Gbp6', 'Il6', 'Lgals9', 'Tnfrsf8', 'Tnfrsf9', 'Nr1d1', 'Nfkb2', 'Gbp10', 'Mrc1', 'Ccl12', 'Hdac5', 'Ifng', 'Fas', 'Litaf', 'Cd36', 'Acod1', 'Il10', 'Cd6', 'Tnfrsf26', 'Sgms1', 'Edn1', 'Il23r', 'Trim6', 'Havcr2', 'Ccl2', 'Acp5', 'Ace', 'Lcn2', 'Ccr5', 'Pdcd4', 'Irgm2', 'Plscr2', 'Plscr1', 'Gjb2', 'Mpo', 'Cxcl10', 'Thbd', 'Tlr9', 'Hpgd', 'Tn…
41	GO:1903901	negative regulation of viral life cycle	17/65	9.098e-07	0.02	['Ifitm3', 'Plscr1', 'Adar', 'Eif2ak2', 'Mx2', 'Parp10', 'Ifnb1', 'Ceacam1', 'Pml', 'Oas3', 'Isg15', 'Bst2', 'Isg20', 'Oasl1', 'Trim6', 'Rsad2', 'Gsn']
42	GO:0032103	positive regulation of response to external stimulus	42/276	6.287e-07	0.0203	['Pdgfb', 'Camk1d', 'Fn1', 'Cxcl9', 'Calr', 'Tgm2', 'Ccr1l1', 'Il6', 'Lgals9', 'Ddx60', 'Il17rb', 'Pde5a', 'Gprc5b', 'Il1rl1', 'Csf1', 'Acod1', 'Cd6', 'Ccr5', 'Edn1', 'Ace', 'Havcr2', 'Ccl2', 'Tnfsf11', 'Optn', 'Ccl7', 'Ccl4', 'Cxcr3', 'S100a9', 'S100a8', 'Pdcd4', 'Gbp5', 'Tlr9', 'Scarf1', 'Dhx58', 'Xcl1', 'S1pr1', 'Tlr3', 'Alox5ap', 'Cxcl10', 'Ttbk1', 'Fcgr1', 'Tnfsf4']
43	GO:0045088	regulation of innate immune response	38/241	8.591e-07	0.0217	['Parp14', 'Gbp5', 'Card9', 'Mb21d1', 'Ddx60', 'Nr1d1', 'Pik3ap1', 'Trim6', 'Trim30a', 'Trafd1', 'Irf4', 'Zbp1', 'H2-T23', 'Cd36', 'Xcl1', 'Nlrc5', 'Havcr2', 'Tap1', 'Mmp12', 'Adar', 'Trim12c', 'Ifih1', 'Lag3', 'Ceacam1', 'Irf7', 'Irgm2', 'Irgm1', 'Ddx58', 'Pvr', 'Parp9', 'Dhx58', 'Plscr1', 'Lgals9', 'Tlr3', 'Tlr7', 'Tlr9', 'Rsad2', 'Sh2d1b2']
44	GO:0071346	cellular response to interferon-gamma	22/105	1.541e-06	0.0219	['Gbp9', 'Gbp3', 'Gbp6', 'Gbp5', 'Gbp4', 'Gbp10', 'Mrc1', 'Ccl12', 'Stat1', 'Ifng', 'Il12rb1', 'Xcl1', 'Edn1', 'Gsn', 'Nos2', 'Ccl2', 'Ccl6', 'Ccl7', 'Ccl4', 'Irgm1', 'Tlr3', 'Myc']
45	GO:0002718	regulation of cytokine production involved in immune response	18/70	5.771e-07	0.022	['Tgfb2', 'Tlr9', 'Angpt1', 'Il10', 'Nr4a3', 'Hfe', 'Cd36', 'Ifnb1', 'Il6', 'Tlr3', 'Xcl1', 'Trim6', 'Bst2', 'Trpm4', 'Gprc5b', 'Sema7a', 'Rsad2', 'Tnfsf4']
46	GO:0060760	positive regulation of response to cytokine stimulus	14/48	1.994e-06	0.0226	['Ifih1', 'Irf7', 'Parp9', 'Mmp12', 'Zbp1', 'Parp14', 'Ddx58', 'Casp4', 'Csf1', 'Il7', 'Nlrc5', 'Trim6', 'Irgm2', 'Irgm1']
47	GO:0001819	positive regulation of cytokine production	51/379	1.968e-06	0.0229	['Casp4', 'Il6ra', 'Il12rb1', 'Gbp5', 'Il6', 'Il7', 'Card9', 'Tnfrsf8', 'Csf2', 'Ddx60', 'Cd36', 'Sema7a', 'Il17rb', 'Gprc5b', 'Irf7', 'Mmp12', 'Irf4', 'Ifng', 'H2-T23', 'Eif2ak2', 'Xcl1', 'Hif1a', 'Il10', 'Cd6', 'Il27', 'Il23r', 'Trim6', 'Bcl3', 'Tlr7', 'Ccl2', 'Optn', 'Stat1', 'Nr4a3', 'Ifih1', 'Nox1', 'Ccr5', 'Il1rl1', 'Ccl4', 'Ddx58', 'Cd40lg', 'Dhx58', 'Mb21d1', 'Lgals9', 'Nfam1', 'Cd3e', 'T…
48	GO:0006935	chemotaxis	54/424	5.3e-06	0.023	['Pdgfa', 'Pdgfb', 'Retnlg', 'Cxcl9', 'Apbb1', 'Ccr1l1', 'Jaml', 'Lgals9', 'Tnfrsf8', 'Crmp1', 'Lef1', 'Sema7a', 'Ear2', 'Etv1', 'Lhx2', 'Hoxb9', 'Ifng', 'Ccrl2', 'Hbegf', 'Xcl1', 'Spp1', 'Tnfrsf26', 'Angpt1', 'Cysltr1', 'Ccl2', 'Erbb2', 'Tnfsf11', 'Ccl6', 'Ccl7', 'Ccl4', 'Chl1', 'Nr4a3', 'Tgfb2', 'Cxcr3', 'Ccr3', 'S100a9', 'Ccr5', 'Trpm4', 'Ccr9', 'Sema6c', 'Sema4f', 'Sema6a', 'Bmp7', 'Egr2', 'I…
49	GO:0050691	regulation of defense response to virus by host	12/39	5.759e-06	0.0232	['Ddx58', 'Stat1', 'Mmp12', 'Ifng', 'Ifna1', 'Il12rb1', 'Mb21d1', 'Il27', 'Pml', 'Il23r', 'Trim6', 'Parp9']
50	GO:0002237	response to molecule of bacterial origin	47/332	1.179e-06	0.0234	['Tbxa2r', 'Nos2', 'Eif2ak2', 'Casp3', 'Cxcl9', 'Cmpk2', 'Gbp6', 'Il6', 'Lgals9', 'Tnfrsf8', 'Tnfrsf9', 'Nr1d1', 'Nfkb2', 'Gbp10', 'Mrc1', 'Ccl12', 'Hdac5', 'Ifng', 'Fas', 'Litaf', 'Cd36', 'Acod1', 'Il10', 'Cd6', 'Tnfrsf26', 'Sgms1', 'Edn1', 'Il23r', 'Trim6', 'Havcr2', 'Ccl2', 'Acp5', 'Ace', 'Lcn2', 'Ccr5', 'Pdcd4', 'Irgm2', 'Plscr2', 'Plscr1', 'Gjb2', 'Card9', 'Mpo', 'Cxcl10', 'Thbd', 'Tlr9', 'H…
51	GO:0002684	positive regulation of immune system process	96/877	2.134e-06	0.0236	['Cd101', 'Igf1', 'Card9', 'Mb21d1', 'Pik3ap1', 'Nfkbiz', 'Ccl12', 'Irf7', 'Ifng', 'Zbp1', 'Xcl1', 'Ppargc1b', 'Acod1', 'Nr4a3', 'Ddx58', 'Ifih1', 'Cfh', 'Plscr1', 'C1ra', 'Cfb', 'Cxcl10', 'Ttbk1', 'Cd3e', 'Il12rb1', 'Trat1', 'Ccr1l1', 'Lgals9', 'Ddx60', 'Sema7a', 'Camk1d', 'Ccl4', 'H2-T23', 'Pdcd1lg2', 'Ccl2', 'Il2ra', 'Stat3', 'Ccl7', 'Stat1', 'Cdkn1a', 'Trim12c', 'Cd177', 'Lag3', 'Ceacam1', 'F…
52	GO:0071222	cellular response to lipopolysaccharide	28/160	2.898e-06	0.0247	['Tbxa2r', 'Nos2', 'Il10', 'Cmpk2', 'Gbp6', 'Il6', 'Nr1d1', 'Gbp10', 'Mrc1', 'Ccl12', 'Hdac5', 'Ifng', 'Litaf', 'Cd36', 'Acod1', 'Cd6', 'Sgms1', 'Havcr2', 'Ccl2', 'Lcn2', 'Ccr5', 'Pdcd4', 'Irgm2', 'Plscr2', 'Plscr1', 'Cxcl10', 'Tlr9', 'Tnfsf4']
53	GO:0030595	leukocyte chemotaxis	23/116	2.462e-06	0.0248	['Pdgfb', 'Retnlg', 'Cxcl9', 'Jaml', 'Tgfb2', 'Ifng', 'Xcl1', 'Spp1', 'Ccl2', 'Tnfsf11', 'Ccl6', 'Ccl7', 'Ccl4', 'Ccl12', 'Cxcr3', 'Ccr3', 'S100a9', 'S100a8', 'Trpm4', 'Itga1', 'S1pr1', 'Cxcl11', 'Cxcl10']
54	GO:0010942	positive regulation of cell death	75/663	8.222e-06	0.0262	['Adora2a', 'Bnip3l', 'Casp3', 'Daxx', 'Il10', 'Prnp', 'Apbb1', 'Camk2b', 'Ifnb1', 'Il6', 'Optn', 'Tnfrsf8', 'Cd36', 'Gadd45g', 'Phlda1', 'Pde5a', 'Ubd', 'G0s2', 'Lrp1', 'Bmf', 'Cycs', 'Ifng', 'Fas', 'Fap', 'Eif2ak2', 'Hif1a', 'Xdh', 'Foxo3', 'Plcg1', 'Ctrb1', 'Phlda3', 'Map2k6', 'Mmp9', 'Pink1', 'Sept4', 'Cysltr2', 'Atf3', 'Mycn', 'Tgm2', 'Map3k9', 'Camk1d', 'Ace', 'Nr4a3', 'Cdkn1a', 'Nqo2', 'Tg…
55	GO:0032647	regulation of interferon-alpha production	10/26	3.555e-06	0.027	['Ifih1', 'Irf7', 'Stat1', 'Mmp12', 'Ddx58', 'Gbp4', 'Tlr3', 'Tlr7', 'Tlr9', 'Havcr2']
56	GO:0042330	taxis	54/426	6.081e-06	0.0276	['Pdgfa', 'Pdgfb', 'Retnlg', 'Cxcl9', 'Apbb1', 'Ccr1l1', 'Jaml', 'Lgals9', 'Tnfrsf8', 'Crmp1', 'Lef1', 'Sema7a', 'Ear2', 'Etv1', 'Lhx2', 'Hoxb9', 'Ifng', 'Ccrl2', 'Hbegf', 'Xcl1', 'Spp1', 'Tnfrsf26', 'Angpt1', 'Cysltr1', 'Ccl2', 'Erbb2', 'Tnfsf11', 'Ccl6', 'Ccl7', 'Ccl4', 'Chl1', 'Nr4a3', 'Tgfb2', 'Cxcr3', 'Ccr3', 'S100a9', 'Ccr5', 'Trpm4', 'Ccr9', 'Sema6c', 'Sema4f', 'Sema6a', 'Bmp7', 'Egr2', 'I…
57	GO:0002700	regulation of production of molecular mediator of immune response	23/130	1.774e-05	0.0276	['Il10', 'Ifnb1', 'Il6', 'Sema7a', 'Gprc5b', 'Tgfb2', 'Ifng', 'H2-T23', 'Cd36', 'Xcl1', 'Angpt1', 'Tnfsf13', 'Nr4a3', 'Ceacam1', 'Trim6', 'Trpm4', 'Hfe', 'Cd40lg', 'Tlr3', 'Bst2', 'Tlr9', 'Rsad2', 'Tnfsf4']
58	GO:0071219	cellular response to molecule of bacterial origin	28/166	6.029e-06	0.0278	['Tbxa2r', 'Nos2', 'Il10', 'Cmpk2', 'Gbp6', 'Il6', 'Nr1d1', 'Gbp10', 'Mrc1', 'Ccl12', 'Hdac5', 'Ifng', 'Litaf', 'Cd36', 'Acod1', 'Cd6', 'Sgms1', 'Havcr2', 'Ccl2', 'Lcn2', 'Ccr5', 'Pdcd4', 'Irgm2', 'Plscr2', 'Plscr1', 'Cxcl10', 'Tlr9', 'Tnfsf4']
59	GO:0050900	leukocyte migration	30/186	7.248e-06	0.028	['Pdgfb', 'Retnlg', 'Cxcl9', 'Tnfsf11', 'Jaml', 'Icam1', 'Tgfb2', 'Ifng', 'Xcl1', 'Spp1', 'Nlrp12', 'Ccl2', 'Gpr15', 'Ccl6', 'Ccl7', 'Ccl4', 'Mmp9', 'Cd177', 'Cxcr3', 'Ccr3', 'S100a9', 'S100a8', 'Eps8', 'Trpm4', 'Foxj1', 'Itga1', 'S1pr1', 'Ccl12', 'Cxcl11', 'Cxcl10']
60	GO:0001961	positive regulation of cytokine-mediated signaling pathway	12/41	1.025e-05	0.028	['Casp4', 'Irf7', 'Parp9', 'Mmp12', 'Zbp1', 'Parp14', 'Csf1', 'Il7', 'Nlrc5', 'Trim6', 'Irgm2', 'Irgm1']
61	GO:0043903	regulation of symbiosis, encompassing mutualism through parasitism	30/192	1.373e-05	0.0285	['Ifitm3', 'Il10', 'Parp10', 'Ifnb1', 'Lef1', 'Trim6', 'Trim30a', 'Stat1', 'Ifng', 'Mpo', 'Eif2ak2', 'Cd36', 'Stom', 'Oas3', 'Isg20', 'Ccl4', 'Adar', 'Oasl1', 'Ceacam1', 'Pml', 'Ccr5', 'Cav2', 'Gsn', 'Plscr1', 'Rrp1b', 'Mx2', 'Isg15', 'Bst2', 'Oas1a', 'Rsad2']
62	GO:0050777	negative regulation of immune response	24/140	2.034e-05	0.0288	['Il7r', 'Il10', 'Parp14', 'Ifnb1', 'Lgals9', 'Tgfb2', 'Trafd1', 'Il1rl1', 'H2-T23', 'Xcl1', 'Nlrc5', 'Angpt1', 'Havcr2', 'Tap1', 'Il2ra', 'Mmp12', 'Adar', 'Ceacam1', 'Hfe', 'Foxj1', 'Dhx58', 'Bst2', 'Sh2d1b2', 'Tnfsf4']
63	GO:0043068	positive regulation of programmed cell death	69/610	1.829e-05	0.0295	['Adora2a', 'Bnip3l', 'Casp3', 'Il10', 'Prnp', 'Apbb1', 'Camk2b', 'Ifnb1', 'Il6', 'Optn', 'Tnfrsf8', 'Cycs', 'Gadd45g', 'Phlda1', 'Pde5a', 'Ubd', 'G0s2', 'Bmf', 'Ifng', 'Fas', 'Fap', 'Eif2ak2', 'Hif1a', 'Xdh', 'Foxo3', 'Plcg1', 'Ctrb1', 'Phlda3', 'Map2k6', 'Mmp9', 'Pink1', 'Sept4', 'Atf3', 'Tgm2', 'Map3k9', 'Camk1d', 'Ace', 'Nr4a3', 'Cdkn1a', 'Nqo2', 'Tgfb2', 'Ptgis', 'Nox1', 'Stpg1', 'S100a9', '…
64	GO:0050776	regulation of immune response	81/748	1.823e-05	0.0296	['Ubash3a', 'Cd177', 'Zbp1', 'Il12rb1', 'Phf11a', 'Parp14', 'Trat1', 'Tnfsf13', 'Ighv5-6', 'Gbp5', 'Ifnb1', 'Il6', 'Card9', 'Mb21d1', 'Ddx60', 'Nr1d1', 'Sema7a', 'Pik3ap1', 'Gprc5b', 'Trim30a', 'Tgfb2', 'Trafd1', 'Angpt1', 'Sh2d1b2', 'Irf4', 'Ifng', 'Themis', 'H2-T23', 'Xcl1', 'Cd36', 'Acod1', 'Nfkbiz', 'Il10', 'Plcg1', 'Il27', 'Il1rl1', 'Prnp', 'Nlrc5', 'Irgm1', 'Havcr2', 'Fcgrt', 'Tap1', 'Il2ra…
65	GO:0002831	regulation of response to biotic stimulus	24/135	1.085e-05	0.0302	['Il12rb1', 'Gbp4', 'Lgals9', 'Mb21d1', 'Ddx60', 'Trim6', 'Mmp12', 'Ifng', 'Acod1', 'Xcl1', 'Il27', 'Havcr2', 'Il2ra', 'Optn', 'Stat1', 'Ifna1', 'Ceacam1', 'Il23r', 'Ddx58', 'Pvr', 'Cd40lg', 'Parp9', 'Dhx58', 'Pml']
66	GO:0071216	cellular response to biotic stimulus	29/186	1.971e-05	0.0306	['Tbxa2r', 'Nos2', 'Il10', 'Cmpk2', 'Gbp6', 'Il6', 'Nr1d1', 'Gbp10', 'Mrc1', 'Ccl12', 'Hdac5', 'Hspa5', 'Ifng', 'Litaf', 'Cd36', 'Acod1', 'Cd6', 'Sgms1', 'Havcr2', 'Ccl2', 'Lcn2', 'Ccr5', 'Pdcd4', 'Irgm2', 'Plscr2', 'Plscr1', 'Cxcl10', 'Tlr9', 'Tnfsf4']
67	GO:0046631	alpha-beta T cell activation	15/65	2.038e-05	0.0308	['Tcf7', 'Stat3', 'Irf4', 'Ifng', 'H2-T23', 'Rorc', 'Gpr18', 'Il6', 'Tnfsf8', 'Relb', 'Bmx', 'Lef1', 'Rsad2', 'Bcl3', 'Tnfsf4']
68	GO:0002707	negative regulation of lymphocyte mediated immunity	11/41	5.84e-05	0.0311	['Tap1', 'Il7r', 'Foxj1', 'H2-T23', 'Xcl1', 'Ifnb1', 'Ceacam1', 'Lgals9', 'Hfe', 'Havcr2', 'Sh2d1b2']
69	GO:0032649	regulation of interferon-gamma production	18/95	5.505e-05	0.0321	['Il10', 'Tlr7', 'Cd40lg', 'Il1rl1', 'Il12rb1', 'Prnp', 'Xcl1', 'Tlr3', 'Lgals9', 'Isg15', 'Bcl3', 'Il27', 'Pdcd1lg2', 'Il23r', 'Tlr9', 'Cd3e', 'Havcr2', 'Tnfsf4']
70	GO:0043065	positive regulation of apoptotic process	68/605	2.556e-05	0.0326	['Adora2a', 'Bnip3l', 'Casp3', 'Il10', 'Prnp', 'Apbb1', 'Camk2b', 'Ifnb1', 'Il6', 'Optn', 'Tnfrsf8', 'Cycs', 'Gadd45g', 'Phlda1', 'Pde5a', 'Ubd', 'G0s2', 'Bmf', 'Ifng', 'Fas', 'Fap', 'Eif2ak2', 'Hif1a', 'Xdh', 'Foxo3', 'Plcg1', 'Ctrb1', 'Phlda3', 'Map2k6', 'Mmp9', 'Pink1', 'Sept4', 'Atf3', 'Tgm2', 'Map3k9', 'Camk1d', 'Ace', 'Nr4a3', 'Nqo2', 'Tgfb2', 'Ptgis', 'Nox1', 'Stpg1', 'S100a9', 'S100a8', '…
71	GO:0045069	regulation of viral genome replication	16/75	3.112e-05	0.0328	['Ifitm3', 'Plscr1', 'Adar', 'Eif2ak2', 'Mx2', 'Parp10', 'Ifnb1', 'Ceacam1', 'Stom', 'Oas3', 'Isg15', 'Bst2', 'Isg20', 'Oasl1', 'Rsad2', 'Trim6']
72	GO:0072678	T cell migration	8/20	2.455e-05	0.0339	['Ccl2', 'Gpr15', 'Cxcl9', 'S1pr1', 'Cxcr3', 'Icam1', 'Cxcl11', 'Cxcl10']
73	GO:0002230	positive regulation of defense response to virus by host	9/27	4.188e-05	0.035	['Ddx58', 'Parp9', 'Stat1', 'Il12rb1', 'Mb21d1', 'Il27', 'Pml', 'Il23r', 'Trim6']
74	GO:0060326	cell chemotaxis	27/177	5.503e-05	0.035	['Pdgfb', 'Retnlg', 'Cxcl9', 'Jaml', 'Lef1', 'Tgfb2', 'Hoxb9', 'Ifng', 'Hbegf', 'Xcl1', 'Spp1', 'Ccl2', 'Tnfsf11', 'Ccl6', 'Ccl7', 'Ccl4', 'Ccl12', 'Cxcr3', 'Ccr3', 'S100a9', 'S100a8', 'Trpm4', 'Itga1', 'S1pr1', 'Cxcl11', 'Cxcl10', 'Bcar1']
75	GO:0032727	positive regulation of interferon-alpha production	8/21	3.733e-05	0.0353	['Ifih1', 'Irf7', 'Stat1', 'Mmp12', 'Ddx58', 'Tlr3', 'Tlr7', 'Tlr9']
76	GO:0010033	response to organic substance	240/2817	0.0001088	0.0387	['Ifitm3', 'Igf1', 'Daxx', 'Gbp3', 'Cmpk2', 'Nampt', 'Card9', 'Stat3', 'Tnfrsf8', 'Tnfrsf9', 'Nr1d1', 'Nfkb2', 'Irgm2', 'Cpt1a', 'Ubd', 'Ccl12', 'Mpo', 'Zfp128', 'Gm4841', 'Ifng', 'Calcoco1', 'Xcl1', 'Ppargc1b', 'Acod1', 'Mtss1l', 'Vil1', 'Ctrb1', 'Spp1', 'Il1rl1', 'Atf3', 'Ehd4', 'Gstt1', 'Gm4951', 'Nr4a3', 'Adar', 'Spry4', 'Tgfbr3', 'Ddx58', 'Gbp6', 'Cxcr3', 'Col1a2', 'Trpm4', 'Sox6', 'Erbb2', …
77	GO:0050729	positive regulation of inflammatory response	20/113	6.032e-05	0.0391	['Fcgr1', 'Tnfsf11', 'Tnfsf4', 'Il1rl1', 'S100a8', 'Tgm2', 'Gbp5', 'Il6', 'Tlr3', 'Cd6', 'Alox5ap', 'S100a9', 'Ccr5', 'Tlr9', 'Ace', 'Pdcd4', 'Ttbk1', 'Il17rb', 'Pde5a', 'Gprc5b']
78	GO:0046632	alpha-beta T cell differentiation	13/55	5.47e-05	0.0392	['Tcf7', 'Stat3', 'Irf4', 'Ifng', 'Lef1', 'Rorc', 'Gpr18', 'Il6', 'Tnfsf8', 'Relb', 'Bmx', 'Rsad2', 'Bcl3']
79	GO:0030155	regulation of cell adhesion	67/615	7.504e-05	0.0393	['Il1rn', 'Apod', 'Igf1', 'Rac3', 'Fn1', 'Adora2a', 'Il12rb1', 'Calr', 'Tgm2', 'Ifnb1', 'Il6', 'Il7', 'Lgals9', 'Plau', 'Icam1', 'Lef1', 'Slfn1', 'Ceacam1', 'Pde5a', 'Casp3', 'Tgfb2', 'Sema6a', 'Cd5', 'Ifng', 'Nuak1', 'H2-T23', 'Pik3r2', 'Ccl2', 'Csf1', 'Cd36', 'Dmtn', 'Nfkbiz', 'Il10', 'Cd6', 'Spp1', 'Xcl1', 'Adam19', 'Angpt1', 'Havcr2', 'Mmp14', 'Il2ra', 'Tnfsf11', 'Dtx1', 'St6gal1', 'Nr4a3', '…
80	GO:0072676	lymphocyte migration	13/56	6.689e-05	0.0395	['Ccl2', 'Gpr15', 'Ccl6', 'Ccl7', 'Ccl4', 'Cxcl9', 'S1pr1', 'Ccl12', 'Cxcr3', 'Xcl1', 'Icam1', 'Cxcl11', 'Cxcl10']
81	GO:0050792	regulation of viral process	25/157	4.975e-05	0.04	['Ifitm3', 'Parp10', 'Ifnb1', 'Lef1', 'Trim6', 'Trim30a', 'Stat1', 'Eif2ak2', 'Stom', 'Oas3', 'Isg20', 'Ccl4', 'Adar', 'Oasl1', 'Ceacam1', 'Oas1a', 'Cav2', 'Gsn', 'Plscr1', 'Rrp1b', 'Mx2', 'Isg15', 'Bst2', 'Pml', 'Rsad2']
82	GO:0006950	response to stress	261/3089	9.61e-05	0.04	['Ifitm3', 'Apod', 'Igf1', 'Daxx', 'Gbp3', 'Apbb1', 'Il23r', 'Acaa2', 'Card9', 'Ubd', 'Tnfrsf8', 'Tnfrsf9', 'Nfkb2', 'Chek1', 'Trim30a', 'Trim30b', 'Trim30c', 'Irf7', 'Sh2d1b2', 'Irf4', 'Ifng', 'Fas', 'Ddr1', 'Xcl1', 'Ppargc1b', 'Acod1', 'Rad51ap1', 'Oas2', 'Spp1', 'Macrod2', 'Isg20', 'F13a1', 'Bcl3', 'Camk1d', 'Gzmb', 'Gm4951', 'Nr4a3', 'Adar', 'Herc6', 'Tgfbr3', 'Ddx58', 'Gbp6', 'Nox1', 'Mmp9',…
83	GO:0002704	negative regulation of leukocyte mediated immunity	12/51	0.0001099	0.0403	['Tap1', 'Il7r', 'Foxj1', 'H2-T23', 'Xcl1', 'Ifnb1', 'Ceacam1', 'Lgals9', 'Bst2', 'Hfe', 'Havcr2', 'Sh2d1b2']
84	GO:0048661	positive regulation of smooth muscle cell proliferation	19/107	8.705e-05	0.0405	['Il6', 'Pdgfb', 'Igf1', 'Rbpms2', 'Il6ra', 'Nr4a3', 'S1pr1', 'Nqo2', 'Nampt', 'Hif1a', 'Orc1', 'Nox1', 'Hbegf', 'Edn1', 'Mmp9', 'Tgm2', 'Myc', 'P2ry6', 'Hpgd']
85	GO:0051704	multi-organism process	187/2115	9.088e-05	0.0405	['Nkd1', 'Dzip1', 'Cmpk2', 'Nampt', 'Card9', 'Tnfrsf8', 'Tnfrsf9', 'Nr1d1', 'Nfkb2', 'Zpbp2', 'Trim30a', 'Trim30b', 'Trim30c', 'Irf7', 'Irf4', 'Ifng', 'Fas', 'Ddr1', 'Slco4c1', 'Cd36', 'Acod1', 'Izumo1r', 'Gbp3', 'Vil1', 'Isg20', 'Sept4', 'Bcl3', 'Gcnt4', 'Gpr15', 'Adar', 'Mmp9', 'Ddx58', 'Ace', 'Rtp4', 'Adgrl2', 'Cav2', 'Odc1', 'Ifih1', 'Plscr2', 'Plscr1', 'Cdc25b', 'Ifi204', 'Ifi205', 'Mx2', 'S…
86	GO:0050863	regulation of T cell activation	37/286	0.0001049	0.0405	['Adora2a', 'Igf1', 'Casp3', 'Il12rb1', 'Ifnb1', 'Il6', 'Il7', 'Lgals9', 'Slfn1', 'Pde5a', 'Ifng', 'H2-T23', 'Ccl2', 'Xcl1', 'Nfkbiz', 'Cd5', 'Cd6', 'Il27', 'Pdcd1lg2', 'Havcr2', 'Il7r', 'Il2ra', 'Tnfsf11', 'Dtx1', 'Prnp', 'Rorc', 'Lag3', 'Ceacam1', 'Sit1', 'Hfe', 'Gsn', 'Erbb2', 'Foxj1', 'Cd40lg', 'Cd209a', 'Cd3e', 'Tnfsf4']
87	GO:0098586	cellular response to virus	9/30	0.0001064	0.041	['Ifih1', 'Mmp12', 'Rrp1b', 'Adar', 'Ddx58', 'Ifnb1', 'Lgals9', 'Irgm2', 'Trim6']
88	GO:1902533	positive regulation of intracellular signal transduction	92/920	0.0001036	0.0414	['Npr1', 'Igf1', 'Peli2', 'Card9', 'Pik3ap1', 'Ccl12', 'Ifng', 'Cd36', 'Sept4', 'Gpr18', 'Nox1', 'Cav2', 'Erbb2', 'Plscr1', 'Cxcl11', 'Cxcl10', 'Cd3e', 'Il1rn', 'Pim2', 'Parp14', 'Trat1', 'Tgm2', 'Ddx60', 'Sema7a', 'Gprc5b', 'Eif2ak2', 'Pde5a', 'Angpt1', 'Cysltr2', 'Ccl2', 'Fgd4', 'Map3k8', 'Map3k9', 'Ccl6', 'Ccl7', 'Ccl4', 'Nqo2', 'Gstm7', 'Ceacam1', 'Stk39', 'Pdcd4', 'Cd40lg', 'Parp9', 'Dhx58',…
89	GO:0045824	negative regulation of innate immune response	12/50	8.952e-05	0.0417	['Tap1', 'Trafd1', 'Mmp12', 'Dhx58', 'H2-T23', 'Ceacam1', 'Lgals9', 'Parp14', 'Nlrc5', 'Adar', 'Havcr2', 'Sh2d1b2']
90	GO:0035457	cellular response to interferon-alpha	6/13	0.0001027	0.0421	['Ifi204', 'Ifit3b', 'Myc', 'Ifit3', 'Ifit2', 'Ifit1']
91	GO:1903900	regulation of viral life cycle	20/122	0.0001797	0.0433	['Ifitm3', 'Trim30a', 'Plscr1', 'Cav2', 'Adar', 'Eif2ak2', 'Mx2', 'Parp10', 'Ifnb1', 'Ceacam1', 'Stom', 'Oas3', 'Pml', 'Isg15', 'Bst2', 'Isg20', 'Oasl1', 'Trim6', 'Rsad2', 'Gsn']
92	GO:0048660	regulation of smooth muscle cell proliferation	25/165	0.0001134	0.0444	['Npr1', 'Pdgfb', 'Igf1', 'Il6ra', 'Il10', 'Nampt', 'Orc1', 'Il6', 'Apod', 'Ifng', 'Hif1a', 'Hbegf', 'Mmp9', 'Edn1', 'Tgm2', 'Nqo2', 'Nr4a3', 'Cdkn1a', 'Rbpms2', 'Nox1', 'Pdcd4', 'P2ry6', 'S1pr1', 'Myc', 'Hpgd']
93	GO:0045785	positive regulation of cell adhesion	44/368	0.0001594	0.0444	['Ccl2', 'Igf1', 'Rac3', 'Fn1', 'Il12rb1', 'Calr', 'Tgm2', 'Il6', 'Il7', 'Lgals9', 'Epha1', 'Icam1', 'Lef1', 'Xcl1', 'Tgfb2', 'Ifng', 'H2-T23', 'Csf1', 'Cd36', 'Dmtn', 'Nfkbiz', 'Cd5', 'Cd6', 'Spp1', 'Adam19', 'Angpt1', 'Havcr2', 'Il7r', 'Il2ra', 'Tnfsf11', 'Nr4a3', 'Ceacam1', 'Ccr5', 'Pdcd1lg2', 'Abi3bp', 'Bmp7', 'Cd40lg', 'Erbb2', 'Dock1', 'Nid1', 'Spock2', 'Tnfsf4', 'Cd3e', 'Pik3r2']
94	GO:0097529	myeloid leukocyte migration	18/101	0.0001257	0.0445	['Ccl2', 'Pdgfb', 'Retnlg', 'Ccl7', 'Ccl4', 'Ifng', 'Itga1', 'Ccl6', 'Tnfsf11', 'Cd177', 'Xcl1', 'Ccr3', 'Spp1', 'S100a8', 'Jaml', 'S100a9', 'Tgfb2', 'Ccl12']
95	GO:0048584	positive regulation of response to stimulus	179/2031	0.0001473	0.0448	['Npr1', 'Igf1', 'Peli2', 'Apbb1', 'Card9', 'Mb21d1', 'Pik3ap1', 'Ubd', 'Ccl12', 'Nfkbiz', 'Irf7', 'Ifng', 'Fas', 'Ighv1-4', 'Xcl1', 'Cd36', 'Acod1', 'Sept4', 'Hsh2d', 'Atf3', 'Camk1d', 'Nr4a3', 'Ddx58', 'Gpr18', 'Nox1', 'Tnfsf13', 'Trpm4', 'Pdgfa', 'Cav2', 'Erbb2', 'Ifih1', 'Cfh', 'Plscr1', 'C1ra', 'Cfb', 'Alox5ap', 'Cxcl11', 'Stk39', 'Depdc1b', 'Ttbk1', 'Cd3e', 'Il1rn', 'Pim2', 'Fn1', 'Il12rb1'…
96	GO:0070663	regulation of leukocyte proliferation	30/220	0.0001784	0.046	['Igf1', 'Casp3', 'Il10', 'Il6', 'Il7', 'Lgals9', 'Slfn1', 'Pde5a', 'Xcl1', 'Ccl12', 'Ifng', 'H2-T23', 'Csf1', 'Il12rb1', 'Cd6', 'Il27', 'Pdcd1lg2', 'Havcr2', 'Il2ra', 'St6gal1', 'Cdkn1a', 'Prnp', 'Ceacam1', 'Erbb2', 'Foxj1', 'Tlr9', 'Cd40lg', 'Cd209a', 'Cd3e', 'Tnfsf4']
97	GO:0060759	regulation of response to cytokine stimulus	19/110	0.0001275	0.0462	['Il1rn', 'Ddx58', 'Irf7', 'Parp9', 'Mmp12', 'Sphk1', 'Zbp1', 'Adar', 'Csf1', 'Casp4', 'Il6', 'Il7', 'Trim6', 'Ifih1', 'Nlrc5', 'Angpt1', 'Irgm2', 'Parp14', 'Irgm1']
98	GO:0050727	regulation of inflammatory response	37/292	0.0001604	0.0464	['Adora2a', 'Apod', 'Socs3', 'Acp5', 'Il10', 'Casp4', 'Gbp5', 'Il6', 'Lgals9', 'Tlr9', 'Sema7a', 'Usp18', 'Pde5a', 'Gprc5b', 'Il1rl1', 'Xcl1', 'Il17rb', 'Cd6', 'Pik3ap1', 'Nlrp12', 'Nos2', 'Il2ra', 'Tnfsf11', 'Ace', 'Ptgis', 'S100a9', 'S100a8', 'Tgm2', 'Pdcd4', 'Ttbk1', 'Cfh', 'Tlr3', 'Alox5ap', 'Stk39', 'Tnfsf4', 'Fcgr1', 'Ccr5']
99	GO:1903037	regulation of leukocyte cell-cell adhesion	34/262	0.0001832	0.0465	['Adora2a', 'Igf1', 'Casp3', 'Il12rb1', 'Ifnb1', 'Il6', 'Il7', 'Lgals9', 'Icam1', 'Slfn1', 'Pde5a', 'Ifng', 'H2-T23', 'Ccl2', 'Xcl1', 'Nfkbiz', 'Cd5', 'Cd6', 'Pdcd1lg2', 'Havcr2', 'Il7r', 'Il2ra', 'Tnfsf11', 'Dtx1', 'Nr4a3', 'Prnp', 'Lag3', 'Ceacam1', 'Hfe', 'Erbb2', 'Foxj1', 'Cd40lg', 'Cd3e', 'Tnfsf4']
100	GO:0042110	T cell activation	32/244	0.0002293	0.0477	['Tcf7', 'Gpr18', 'Ifnb1', 'Il6', 'Il7', 'Icam1', 'Relb', 'Lef1', 'Irf4', 'Ifng', 'Fas', 'H2-T23', 'Treml2', 'Hsh2d', 'Itgad', 'Bcl3', 'Il7r', 'Stat3', 'Ifna1', 'Rorc', 'Ifna4', 'Jaml', 'Ccr9', 'Zbtb32', 'Bmx', 'Ctps', 'Themis', 'Cd3e', 'Tnfsf8', 'Cd3d', 'Rsad2', 'Tnfsf4']
101	GO:1904646	cellular response to amyloid-beta	8/25	0.0001557	0.0491	['Igf1r', 'Lrp1', 'Prnp', 'Casp4', 'Cd36', 'Foxo3', 'Igf1', 'Atp1a3']
102	GO:0008219	cell death	85/859	0.000257	0.0492	['Casp4', 'Igf1', 'Pim2', 'Casp3', 'Xaf1', 'Thrb', 'Apbb1', 'Il6', 'Acaa2', 'Slc5a11', 'Rnf144b', 'Tnfrsf9', 'Sort1', 'Crmp1', 'Bnip3l', 'Cdca7', 'Phlda1', 'Pdcd4', 'Phlda3', 'Chek1', 'Nek6', 'G0s2', 'Cycs', 'Traf4', 'Gzmb', 'Hspa5', 'Ifng', 'Fas', 'Fap', 'Gzmc', 'Csrnp1', 'Plau', 'Foxo3', 'Cd5', 'Vil1', 'Gm45234', 'Tnfrsf26', 'Mlkl', 'Fam3b', 'Bmx', 'Sema6a', 'Lef1', 'Bcl3', 'Map2k6', 'Il2ra', '…
103	GO:0050868	negative regulation of T cell activation	18/108	0.0002995	0.05	['Erbb2', 'Il2ra', 'Dtx1', 'Adora2a', 'Casp3', 'Foxj1', 'Prnp', 'Xcl1', 'Lag3', 'Ifnb1', 'Ceacam1', 'Lgals9', 'Havcr2', 'Pdcd1lg2', 'Slfn1', 'Hfe', 'Pde5a', 'Tnfsf4']

## Sheet: Path. enriched only in Trail KO
Biological processes (GO BP terms) that were found to be statistically significant in the pathway analysis of Trail-/- but not WT samples. Pathways related to inflammation are highlighted in yellow.
rank	term_id	definition	enrichment	corrected_pvalue	genes	graph_leaf
42	GO:0032103	positive regulation of response to external stimulus	42/276	0.0203	['Pdgfb', 'Camk1d', 'Fn1', 'Cxcl9', 'Calr', 'Tgm2', 'Ccr1l1', 'Il6', 'Lgals9', 'Ddx60', 'Il17rb', 'Pde5a', 'Gprc5b', 'Il1rl1', 'Csf1', 'Acod1', 'Cd6', 'Ccr5', 'Edn1', 'Ace', 'Havcr2', 'Ccl2', 'Tnfsf11', 'Optn', 'Ccl7', 'Ccl4', 'Cxcr3', 'S100a9', 'S100a8', 'Pdcd4', 'Gbp5', 'Tlr9', 'Scarf1', 'Dhx58', 'Xcl1', 'S1pr1', 'Tlr3', 'Alox5ap', 'Cxcl10', 'Ttbk1', 'Fcgr1', 'Tnfsf4']	False
46	GO:0060760	positive regulation of response to cytokine stimulus	14/48	0.0226	['Ifih1', 'Irf7', 'Parp9', 'Mmp12', 'Zbp1', 'Parp14', 'Ddx58', 'Casp4', 'Csf1', 'Il7', 'Nlrc5', 'Trim6', 'Irgm2', 'Irgm1']	False
48	GO:0006935	chemotaxis	54/424	0.023	['Pdgfa', 'Pdgfb', 'Retnlg', 'Cxcl9', 'Apbb1', 'Ccr1l1', 'Jaml', 'Lgals9', 'Tnfrsf8', 'Crmp1', 'Lef1', 'Sema7a', 'Ear2', 'Etv1', 'Lhx2', 'Hoxb9', 'Ifng', 'Ccrl2', 'Hbegf', 'Xcl1', 'Spp1', 'Tnfrsf26', 'Angpt1', 'Cysltr1', 'Ccl2', 'Erbb2', 'Tnfsf11', 'Ccl6', 'Ccl7', 'Ccl4', 'Chl1', 'Nr4a3', 'Tgfb2', 'Cxcr3', 'Ccr3', 'S100a9', 'Ccr5', 'Trpm4', 'Ccr9', 'Sema6c', 'Sema4f', 'Sema6a', 'Bmp7', 'Egr2', 'I…	False
49	GO:0050691	regulation of defense response to virus by host	12/39	0.0232	['Ddx58', 'Stat1', 'Mmp12', 'Ifng', 'Ifna1', 'Il12rb1', 'Mb21d1', 'Il27', 'Pml', 'Il23r', 'Trim6', 'Parp9']	False
53	GO:0030595	leukocyte chemotaxis	23/116	0.0248	['Pdgfb', 'Retnlg', 'Cxcl9', 'Jaml', 'Tgfb2', 'Ifng', 'Xcl1', 'Spp1', 'Ccl2', 'Tnfsf11', 'Ccl6', 'Ccl7', 'Ccl4', 'Ccl12', 'Cxcr3', 'Ccr3', 'S100a9', 'S100a8', 'Trpm4', 'Itga1', 'S1pr1', 'Cxcl11', 'Cxcl10']	True
55	GO:0032647	regulation of interferon-alpha production	10/26	0.027	['Ifih1', 'Irf7', 'Stat1', 'Mmp12', 'Ddx58', 'Gbp4', 'Tlr3', 'Tlr7', 'Tlr9', 'Havcr2']	False
56	GO:0042330	taxis	54/426	0.0276	['Pdgfa', 'Pdgfb', 'Retnlg', 'Cxcl9', 'Apbb1', 'Ccr1l1', 'Jaml', 'Lgals9', 'Tnfrsf8', 'Crmp1', 'Lef1', 'Sema7a', 'Ear2', 'Etv1', 'Lhx2', 'Hoxb9', 'Ifng', 'Ccrl2', 'Hbegf', 'Xcl1', 'Spp1', 'Tnfrsf26', 'Angpt1', 'Cysltr1', 'Ccl2', 'Erbb2', 'Tnfsf11', 'Ccl6', 'Ccl7', 'Ccl4', 'Chl1', 'Nr4a3', 'Tgfb2', 'Cxcr3', 'Ccr3', 'S100a9', 'Ccr5', 'Trpm4', 'Ccr9', 'Sema6c', 'Sema4f', 'Sema6a', 'Bmp7', 'Egr2', 'I…	False
59	GO:0050900	leukocyte migration	30/186	0.028	['Pdgfb', 'Retnlg', 'Cxcl9', 'Tnfsf11', 'Jaml', 'Icam1', 'Tgfb2', 'Ifng', 'Xcl1', 'Spp1', 'Nlrp12', 'Ccl2', 'Gpr15', 'Ccl6', 'Ccl7', 'Ccl4', 'Mmp9', 'Cd177', 'Cxcr3', 'Ccr3', 'S100a9', 'S100a8', 'Eps8', 'Trpm4', 'Foxj1', 'Itga1', 'S1pr1', 'Ccl12', 'Cxcl11', 'Cxcl10']	False
60	GO:0001961	positive regulation of cytokine-mediated signaling pathway	12/41	0.028	['Casp4', 'Irf7', 'Parp9', 'Mmp12', 'Zbp1', 'Parp14', 'Csf1', 'Il7', 'Nlrc5', 'Trim6', 'Irgm2', 'Irgm1']	True
65	GO:0002831	regulation of response to biotic stimulus	24/135	0.0302	['Il12rb1', 'Gbp4', 'Lgals9', 'Mb21d1', 'Ddx60', 'Trim6', 'Mmp12', 'Ifng', 'Acod1', 'Xcl1', 'Il27', 'Havcr2', 'Il2ra', 'Optn', 'Stat1', 'Ifna1', 'Ceacam1', 'Il23r', 'Ddx58', 'Pvr', 'Cd40lg', 'Parp9', 'Dhx58', 'Pml']	False
69	GO:0032649	regulation of interferon-gamma production	18/95	0.0321	['Il10', 'Tlr7', 'Cd40lg', 'Il1rl1', 'Il12rb1', 'Prnp', 'Xcl1', 'Tlr3', 'Lgals9', 'Isg15', 'Bcl3', 'Il27', 'Pdcd1lg2', 'Il23r', 'Tlr9', 'Cd3e', 'Havcr2', 'Tnfsf4']	True
72	GO:0072678	T cell migration	8/20	0.0339	['Ccl2', 'Gpr15', 'Cxcl9', 'S1pr1', 'Cxcr3', 'Icam1', 'Cxcl11', 'Cxcl10']	True
73	GO:0002230	positive regulation of defense response to virus by host	9/27	0.035	['Ddx58', 'Parp9', 'Stat1', 'Il12rb1', 'Mb21d1', 'Il27', 'Pml', 'Il23r', 'Trim6']	True
74	GO:0060326	cell chemotaxis	27/177	0.035	['Pdgfb', 'Retnlg', 'Cxcl9', 'Jaml', 'Lef1', 'Tgfb2', 'Hoxb9', 'Ifng', 'Hbegf', 'Xcl1', 'Spp1', 'Ccl2', 'Tnfsf11', 'Ccl6', 'Ccl7', 'Ccl4', 'Ccl12', 'Cxcr3', 'Ccr3', 'S100a9', 'S100a8', 'Trpm4', 'Itga1', 'S1pr1', 'Cxcl11', 'Cxcl10', 'Bcar1']	False
75	GO:0032727	positive regulation of interferon-alpha production	8/21	0.0353	['Ifih1', 'Irf7', 'Stat1', 'Mmp12', 'Ddx58', 'Tlr3', 'Tlr7', 'Tlr9']	True
77	GO:0050729	positive regulation of inflammatory response	20/113	0.0391	['Fcgr1', 'Tnfsf11', 'Tnfsf4', 'Il1rl1', 'S100a8', 'Tgm2', 'Gbp5', 'Il6', 'Tlr3', 'Cd6', 'Alox5ap', 'S100a9', 'Ccr5', 'Tlr9', 'Ace', 'Pdcd4', 'Ttbk1', 'Il17rb', 'Pde5a', 'Gprc5b']	True
80	GO:0072676	lymphocyte migration	13/56	0.0395	['Ccl2', 'Gpr15', 'Ccl6', 'Ccl7', 'Ccl4', 'Cxcl9', 'S1pr1', 'Ccl12', 'Cxcr3', 'Xcl1', 'Icam1', 'Cxcl11', 'Cxcl10']	False
87	GO:0098586	cellular response to virus	9/30	0.041	['Ifih1', 'Mmp12', 'Rrp1b', 'Adar', 'Ddx58', 'Ifnb1', 'Lgals9', 'Irgm2', 'Trim6']	True
88	GO:1902533	positive regulation of intracellular signal transduction	92/920	0.0414	['Npr1', 'Igf1', 'Peli2', 'Card9', 'Pik3ap1', 'Ccl12', 'Ifng', 'Cd36', 'Sept4', 'Gpr18', 'Nox1', 'Cav2', 'Erbb2', 'Plscr1', 'Cxcl11', 'Cxcl10', 'Cd3e', 'Il1rn', 'Pim2', 'Parp14', 'Trat1', 'Tgm2', 'Ddx60', 'Sema7a', 'Gprc5b', 'Eif2ak2', 'Pde5a', 'Angpt1', 'Cysltr2', 'Ccl2', 'Fgd4', 'Map3k8', 'Map3k9', 'Ccl6', 'Ccl7', 'Ccl4', 'Nqo2', 'Gstm7', 'Ceacam1', 'Stk39', 'Pdcd4', 'Cd40lg', 'Parp9', 'Dhx58',…	True
89	GO:0045824	negative regulation of innate immune response	12/50	0.0417	['Tap1', 'Trafd1', 'Mmp12', 'Dhx58', 'H2-T23', 'Ceacam1', 'Lgals9', 'Parp14', 'Nlrc5', 'Adar', 'Havcr2', 'Sh2d1b2']	True
94	GO:0097529	myeloid leukocyte migration	18/101	0.0445	['Ccl2', 'Pdgfb', 'Retnlg', 'Ccl7', 'Ccl4', 'Ifng', 'Itga1', 'Ccl6', 'Tnfsf11', 'Cd177', 'Xcl1', 'Ccr3', 'Spp1', 'S100a8', 'Jaml', 'S100a9', 'Tgfb2', 'Ccl12']	True
97	GO:0060759	regulation of response to cytokine stimulus	19/110	0.0462	['Il1rn', 'Ddx58', 'Irf7', 'Parp9', 'Mmp12', 'Sphk1', 'Zbp1', 'Adar', 'Csf1', 'Casp4', 'Il6', 'Il7', 'Trim6', 'Ifih1', 'Nlrc5', 'Angpt1', 'Irgm2', 'Parp14', 'Irgm1']	False
98	GO:0050727	regulation of inflammatory response	37/292	0.0464	['Adora2a', 'Apod', 'Socs3', 'Acp5', 'Il10', 'Casp4', 'Gbp5', 'Il6', 'Lgals9', 'Tlr9', 'Sema7a', 'Usp18', 'Pde5a', 'Gprc5b', 'Il1rl1', 'Xcl1', 'Il17rb', 'Cd6', 'Pik3ap1', 'Nlrp12', 'Nos2', 'Il2ra', 'Tnfsf11', 'Ace', 'Ptgis', 'S100a9', 'S100a8', 'Tgm2', 'Pdcd4', 'Ttbk1', 'Cfh', 'Tlr3', 'Alox5ap', 'Stk39', 'Tnfsf4', 'Fcgr1', 'Ccr5']	False
101	GO:1904646	cellular response to amyloid-beta	8/25	0.0491	['Igf1r', 'Lrp1', 'Prnp', 'Casp4', 'Cd36', 'Foxo3', 'Igf1', 'Atp1a3']	True
