# Supplementary material for: Non‐apoptotic TRAIL function modulates NK cell activity during viral infection
Source: EMBO Rep. 2019 Nov 19;21(1):e48789. doi: 10.15252/embr.201948789 (PMC6945065; doi:10.15252/embr.201948789)
Supplement: Supplementary file 3 — Source Data for Expanded View [file EMBR-21-e48789-s003.zip › embr201948789-sup-0004-SDataFigEV3.xlsx]

## Sheet: WT_diff. expressed genes
Differentially expressed genes derived from the comparison between infected versus naive WT NK cells (for an adjusted p-value < 0.01 and absolute log2 fold change ≥ 2). Genes were sorted according to their adjusted p-value. Positive log2 fold change indicates an overall upregulation in infected samples.
	Gene Symbol	Log2(FC)	Adj.Pvalue
ENSMUSG00000048534	Jaml	5.72945	0
ENSMUSG00000041827	Oasl1	6.53222	0
ENSMUSG00000020641	Rsad2	6.75469	0
ENSMUSG00000030107	Usp18	6.9397	0
ENSMUSG00000073489	Ifi204	8.03101	0
ENSMUSG00000000386	Mx1	6.14207	5.13532e-300
ENSMUSG00000029561	Oasl2	6.50368	2.55886e-293
ENSMUSG00000015437	Gzmb	4.37897	1.18819e-280
ENSMUSG00000027514	Zbp1	4.12253	1.05491e-273
ENSMUSG00000036381	P2ry14	4.67117	9.60447e-271
ENSMUSG00000039236	Isg20	6.32904	1.4706e-260
ENSMUSG00000025743	Sdc3	4.78952	5.36313e-256
ENSMUSG00000026536	Ifi211	7.50185	1.19197e-248
ENSMUSG00000035692	Isg15	6.60453	6.18894e-238
ENSMUSG00000057596	Trim30d	4.206	7.4726e-222
ENSMUSG00000023341	Mx2	7.88759	7.4726e-222
ENSMUSG00000034459	Ifit1	5.9409	5.11523e-208
ENSMUSG00000024677	Ms4a6b	3.31147	5.44066e-197
ENSMUSG00000044703	Phf11a	4.56389	7.41695e-193
ENSMUSG00000034796	Cpne7	-4.0557	1.02017e-181
ENSMUSG00000025163	Cd7	-4.85234	1.26032e-180
ENSMUSG00000111118	Gm6545	7.41345	1.51813e-179
ENSMUSG00000028037	Ifi44	7.33747	2.39954e-178
ENSMUSG00000030921	Trim30a	3.68838	8.40128e-178
ENSMUSG00000105096	Gbp10	6.93744	3.90204e-175
ENSMUSG00000091649	Phf11b	3.85495	2.85713e-169
ENSMUSG00000066363	Serpina3f	5.55096	1.63144e-166
ENSMUSG00000036986	Pml	3.30315	1.47423e-164
ENSMUSG00000032661	Oas3	5.50575	4.7101e-162
ENSMUSG00000104713	Gbp6	5.22712	2.50239e-161
ENSMUSG00000009035	Tmem184b	3.55379	3.25649e-160
ENSMUSG00000045932	Ifit2	3.62024	1.04947e-159
ENSMUSG00000078853	Igtp	3.86258	7.6659e-153
ENSMUSG00000017830	Dhx58	3.51729	1.01993e-149
ENSMUSG00000026896	Ifih1	3.56397	1.1073e-143
ENSMUSG00000046718	Bst2	5.93338	3.74356e-142
ENSMUSG00000006310	Zbtb32	9.90661	6.57649e-142
ENSMUSG00000020089	Ppa1	3.98383	6.64772e-139
ENSMUSG00000037235	Mxd4	-3.51771	7.09247e-139
ENSMUSG00000020638	Cmpk2	4.16607	1.22589e-136
ENSMUSG00000054404	Slfn5	5.26606	9.29933e-135
ENSMUSG00000000791	Il12rb1	3.0235	1.35044e-134
ENSMUSG00000070327	Rnf213	4.34808	2.01537e-126
ENSMUSG00000069844	Sco1	3.8961	2.56608e-125
ENSMUSG00000024079	Eif2ak2	3.73623	8.35608e-125
ENSMUSG00000033355	Rtp4	4.63958	3.36915e-122
ENSMUSG00000078349	AW011738	4.31919	1.1987e-121
ENSMUSG00000040483	Xaf1	3.43068	4.50203e-121
ENSMUSG00000027293	Ehd4	3.04513	1.03318e-119
ENSMUSG00000025498	Irf7	3.18306	1.59108e-118
ENSMUSG00000019082	Slc25a22	3.2309	5.94076e-118
ENSMUSG00000002307	Daxx	2.92281	4.86898e-115
ENSMUSG00000030156	Cd69	3.49076	7.46739e-115
ENSMUSG00000028965	Tnfrsf9	3.94203	9.38216e-115
ENSMUSG00000020572	Nampt	3.24729	5.40305e-113
ENSMUSG00000053835	H2-T24	3.07623	1.40845e-112
ENSMUSG00000026770	Il2ra	5.60194	6.1314e-108
ENSMUSG00000071068	Treml2	3.72993	1.34906e-107
ENSMUSG00000022099	Dmtn	5.72546	2.85045e-107
ENSMUSG00000022309	Angpt1	-5.2839	4.28828e-107
ENSMUSG00000037242	Clic4	2.7894	3.26943e-106
ENSMUSG00000034731	Dgkh	3.04795	7.74194e-106
ENSMUSG00000041481	Serpina3g	2.84359	5.4541e-105
ENSMUSG00000025492	Ifitm3	3.78738	5.51255e-105
ENSMUSG00000070501	Ifi214	3.25845	1.27491e-103
ENSMUSG00000043263	Ifi209	2.87668	2.4195e-103
ENSMUSG00000027580	Helz2	3.29217	5.61029e-102
ENSMUSG00000073491	Ifi213	4.14782	2.55553e-101
ENSMUSG00000053166	Cdh22	-4.26955	1.67923e-100
ENSMUSG00000024675	Ms4a4c	4.06616	2.86028e-100
ENSMUSG00000022906	Parp9	2.83438	1.33682e-97
ENSMUSG00000033880	Lgals3bp	2.75058	3.37994e-96
ENSMUSG00000045092	S1pr1	-4.11064	8.81819e-96
ENSMUSG00000040584	Abcb1a	2.96	2.1222e-92
ENSMUSG00000037849	Ifi206	3.34167	5.33784e-92
ENSMUSG00000040010	Slc7a5	4.82938	1.52408e-89
ENSMUSG00000038264	Sema7a	5.34071	1.57033e-89
ENSMUSG00000078616	Trim30c	5.87772	6.06724e-89
ENSMUSG00000064373	Selenop	-3.30592	1.5715e-88
ENSMUSG00000041642	Kif21b	-2.86959	1.51856e-87
ENSMUSG00000032578	Cish	4.20378	1.0382e-86
ENSMUSG00000112148	Lilrb4a	3.85703	1.45254e-85
ENSMUSG00000037321	Tap1	2.34897	3.31669e-85
ENSMUSG00000038507	Parp12	4.27359	2.16616e-84
ENSMUSG00000005043	Sgsh	-4.92729	1.22647e-82
ENSMUSG00000000782	Tcf7	-3.44012	2.37092e-82
ENSMUSG00000046879	Irgm1	3.49496	2.74218e-82
ENSMUSG00000073494	Sh2d1b2	5.54399	2.69992e-80
ENSMUSG00000032135	Mcam	-4.112	3.88019e-80
ENSMUSG00000012519	Mlkl	2.75791	8.25359e-80
ENSMUSG00000052776	Oas1a	4.15204	9.54806e-80
ENSMUSG00000025225	Nfkb2	2.92598	2.63455e-79
ENSMUSG00000028793	Rnf19b	3.4244	8.88711e-79
ENSMUSG00000033538	Casp4	3.81027	2.44348e-78
ENSMUSG00000034855	Cxcl10	9.04902	8.8318e-78
ENSMUSG00000042726	Trafd1	2.47869	8.95774e-78
ENSMUSG00000025026	Add3	-2.10134	1.34317e-77
ENSMUSG00000034118	Tpst1	3.53565	2.44216e-76
ENSMUSG00000062007	Hsh2d	3.48243	2.73117e-76
ENSMUSG00000018909	Arrb1	-3.7554	3.91578e-76
ENSMUSG00000040907	Atp1a3	-3.90205	3.99404e-76
ENSMUSG00000026104	Stat1	2.63884	5.03789e-76
ENSMUSG00000112023	Lilr4b	3.8329	1.36561e-75
ENSMUSG00000029298	Gbp9	2.58474	4.70753e-75
ENSMUSG00000024066	Xdh	2.35263	6.21769e-74
ENSMUSG00000039908	Slc26a11	-4.40005	6.43805e-74
ENSMUSG00000105504	Gbp5	3.62865	1.03761e-73
ENSMUSG00000016756	Cmah	-4.24186	4.41675e-73
ENSMUSG00000091144	Phf11c	3.78942	3.15075e-72
ENSMUSG00000057143	Trim12c	2.33428	3.8552e-72
ENSMUSG00000002325	Irf9	2.01225	4.63769e-71
ENSMUSG00000060519	Tor3a	2.61005	8.37036e-71
ENSMUSG00000040033	Stat2	2.79835	8.81897e-71
ENSMUSG00000040548	Tex2	3.08311	1.17956e-70
ENSMUSG00000027605	Acss2	-2.63038	2.46182e-70
ENSMUSG00000066677	Ifi208	3.35213	5.92294e-70
ENSMUSG00000002983	Relb	2.51735	2.99051e-69
ENSMUSG00000024059	Clip4	-6.15373	4.0284e-69
ENSMUSG00000005667	Mthfd2	3.84862	5.70788e-69
ENSMUSG00000037138	Aff3	-4.05781	6.25621e-69
ENSMUSG00000020092	Pald1	-2.90236	1.02479e-68
ENSMUSG00000032715	Trib3	6.24328	9.3374e-68
ENSMUSG00000031960	Aars	2.52917	2.17191e-67
ENSMUSG00000094796	BC147527	2.66513	4.45127e-67
ENSMUSG00000091549	Gm6548	3.2702	4.5272e-67
ENSMUSG00000048852	Gm12185	4.50797	9.06795e-67
ENSMUSG00000075602	Ly6a	6.8177	6.95828e-65
ENSMUSG00000034422	Parp14	2.51284	1.2997e-64
ENSMUSG00000042688	Mapk6	2.34782	1.42871e-64
ENSMUSG00000010358	Ifi35	2.55353	1.87184e-64
ENSMUSG00000032776	Mctp2	2.1234	2.1493e-63
ENSMUSG00000059498	Fcgr3	-3.72354	2.75706e-63
ENSMUSG00000029798	Herc6	3.48451	5.61131e-63
ENSMUSG00000036944	Tmem71	-2.47215	6.58062e-63
ENSMUSG00000029322	Plac8	3.638	6.5839e-63
ENSMUSG00000047419	Cmya5	-4.23652	1.04839e-62
ENSMUSG00000037921	Ddx60	2.79177	7.82183e-62
ENSMUSG00000032657	Fam189b	-3.26276	1.38873e-60
ENSMUSG00000034394	Lif	4.39156	1.52102e-60
ENSMUSG00000002227	Mov10	2.2947	2.72852e-60
ENSMUSG00000063694	Cycs	2.53201	1.51352e-59
ENSMUSG00000067212	H2-T23	2.35898	4.55574e-59
ENSMUSG00000024054	Smchd1	2.00809	1.33872e-58
ENSMUSG00000027330	Cdc25b	-3.66368	2.17053e-58
ENSMUSG00000046352	Gjb2	3.67013	3.71035e-58
ENSMUSG00000096054	Syne1	-3.21715	4.64869e-58
ENSMUSG00000053175	Bcl3	2.87212	5.07817e-58
ENSMUSG00000078920	Ifi47	2.61242	8.89132e-58
ENSMUSG00000071350	Setdb2	2.32808	1.39275e-57
ENSMUSG00000048756	Foxo3	-2.53834	3.31784e-57
ENSMUSG00000027985	Lef1	-3.13246	1.4678e-56
ENSMUSG00000054520	Sh3bp2	2.64918	2.26744e-56
ENSMUSG00000027951	Adar	2.1911	5.51453e-56
ENSMUSG00000041313	Slc7a1	2.48322	8.883e-56
ENSMUSG00000031024	St5	-3.14515	1.26217e-55
ENSMUSG00000035208	Slfn8	2.59799	3.03584e-55
ENSMUSG00000019872	Smpdl3a	-2.59275	5.25116e-55
ENSMUSG00000062488	Ifit3b	5.74132	5.33804e-55
ENSMUSG00000039747	Orai2	-2.50596	1.1548e-54
ENSMUSG00000016942	Tmprss6	3.47979	1.3786e-54
ENSMUSG00000038037	Socs1	2.36588	2.86436e-54
ENSMUSG00000038179	Slamf7	2.22195	4.01227e-54
ENSMUSG00000028268	Gbp3	2.74492	5.3821e-54
ENSMUSG00000027589	Pcmtd2	-2.12445	3.62095e-53
ENSMUSG00000114761	Gm47242	7.11848	3.62095e-53
ENSMUSG00000058755	Osm	2.28819	4.63837e-53
ENSMUSG00000056602	Fry	-2.79812	3.15648e-52
ENSMUSG00000043079	Synpo	4.26811	5.07077e-52
ENSMUSG00000023067	Cdkn1a	3.07102	6.40546e-52
ENSMUSG00000039531	Zufsp	2.53373	7.90897e-52
ENSMUSG00000024737	Slc15a3	3.49549	9.31648e-52
ENSMUSG00000045441	Gprin3	-2.93205	1.99316e-51
ENSMUSG00000034858	Fam214a	-2.09588	3.58064e-51
ENSMUSG00000029780	Nt5c3	2.23142	3.90392e-51
ENSMUSG00000027452	Acss1	-2.91864	7.88447e-51
ENSMUSG00000082292	Gm12250	3.48113	7.90084e-51
ENSMUSG00000079363	Gbp4	2.23333	1.29954e-50
ENSMUSG00000049401	Ogfr	2.1825	1.43258e-50
ENSMUSG00000026880	Stom	3.07302	1.86711e-50
ENSMUSG00000031628	Casp3	2.21371	2.54383e-50
ENSMUSG00000026749	Nek6	3.28866	3.10889e-50
ENSMUSG00000010755	Cars	2.58592	2.38994e-49
ENSMUSG00000028362	Tnfsf8	3.00821	3.57376e-49
ENSMUSG00000032344	Mb21d1	2.63343	4.12649e-49
ENSMUSG00000020142	Slc1a4	5.8417	5.06575e-49
ENSMUSG00000014599	Csf1	3.84486	6.11744e-49
ENSMUSG00000031129	Slc9a9	-2.09877	2.34598e-48
ENSMUSG00000026864	Hspa5	2.31546	2.61985e-48
ENSMUSG00000114185	Gm47662	3.10751	4.59081e-48
ENSMUSG00000082154	Gm16464	4.34626	6.79248e-48
ENSMUSG00000046668	Cxxc5	-2.15753	1.38325e-47
ENSMUSG00000032575	Manf	2.34415	1.76536e-47
ENSMUSG00000027639	Samhd1	2.10414	2.22863e-47
ENSMUSG00000074151	Nlrc5	2.1585	2.39767e-47
ENSMUSG00000019990	Pde7b	6.19855	3.87158e-47
ENSMUSG00000045287	Rtn4rl1	-3.42123	4.52728e-47
ENSMUSG00000026700	Tnfsf4	4.12552	1.61941e-46
ENSMUSG00000024679	Ms4a6d	4.95023	1.78841e-46
ENSMUSG00000078921	Tgtp2	3.27324	1.99855e-46
ENSMUSG00000026767	Mindy3	2.14452	2.2609e-46
ENSMUSG00000022773	Ypel1	-3.16035	1.01159e-45
ENSMUSG00000074896	Ifit3	5.96926	1.01557e-45
ENSMUSG00000019066	Rab3d	-2.68778	1.93547e-45
ENSMUSG00000036622	Atp13a2	-2.00459	5.0236e-45
ENSMUSG00000097325	Gm16897	3.54281	5.25386e-45
ENSMUSG00000037820	Tgm2	2.40686	6.75093e-45
ENSMUSG00000079017	Ifi27l2a	3.7081	7.11048e-45
ENSMUSG00000028970	Abcb1b	2.64754	3.37534e-44
ENSMUSG00000028076	Cd1d1	-3.1764	7.87691e-44
ENSMUSG00000046949	Nqo2	-2.5584	9.60248e-44
ENSMUSG00000010095	Slc3a2	2.0296	2.91932e-43
ENSMUSG00000038642	Ctss	2.29101	7.78909e-43
ENSMUSG00000040511	Pvr	2.48989	7.82818e-43
ENSMUSG00000027030	Stk39	2.20162	2.12037e-42
ENSMUSG00000027078	Ube2l6	2.74883	2.45181e-42
ENSMUSG00000006362	Cbfa2t3	-3.18333	3.96171e-42
ENSMUSG00000038065	Mturn	-5.0911	6.63131e-42
ENSMUSG00000032690	Oas2	4.44669	9.82074e-42
ENSMUSG00000049313	Sorl1	-2.53875	1.13151e-41
ENSMUSG00000037405	Icam1	3.26452	1.66987e-41
ENSMUSG00000053411	Cbx7	-2.31901	1.84908e-41
ENSMUSG00000020883	Fbxl20	-2.22781	2.01344e-41
ENSMUSG00000041762	Gpr155	3.06154	3.43011e-41
ENSMUSG00000090272	Mndal	2.09058	3.56431e-41
ENSMUSG00000032192	Gnb5	2.74937	1.11061e-40
ENSMUSG00000039997	Ifi203	2.25667	1.71066e-40
ENSMUSG00000063268	Parp10	2.15208	1.91389e-40
ENSMUSG00000001156	Mxd1	2.4118	1.96017e-40
ENSMUSG00000030137	Tuba8	3.31105	3.88932e-40
ENSMUSG00000042675	Ypel3	-2.89642	4.41558e-40
ENSMUSG00000000489	Pdgfb	-2.38706	4.85149e-40
ENSMUSG00000024754	Tmem2	2.08758	4.93994e-40
ENSMUSG00000025790	Slco3a1	2.2918	5.31689e-40
ENSMUSG00000101389	Ms4a4a	3.10508	6.20024e-40
ENSMUSG00000000204	Slfn4	3.97842	1.55921e-39
ENSMUSG00000037509	Arhgef4	-2.79006	1.80309e-39
ENSMUSG00000058392	Rrp1b	2.20845	2.53077e-39
ENSMUSG00000042644	Itpr3	-2.23395	3.72611e-39
ENSMUSG00000028164	Manba	-2.10307	4.86087e-39
ENSMUSG00000055170	Ifng	3.52284	6.09559e-39
ENSMUSG00000025036	Sfxn2	2.19195	7.62794e-39
ENSMUSG00000079339	Ifit1bl1	3.07886	9.5018e-39
ENSMUSG00000022346	Myc	2.22935	1.15395e-38
ENSMUSG00000036067	Slc2a6	2.2541	1.27361e-38
ENSMUSG00000026573	Xcl1	2.46344	1.5659e-38
ENSMUSG00000045777	Ifitm10	-2.33901	1.62012e-38
ENSMUSG00000004040	Stat3	2.30908	1.64166e-38
ENSMUSG00000029603	Dtx1	-2.55248	4.29137e-38
ENSMUSG00000078763	Slfn1	3.46315	8.12576e-38
ENSMUSG00000032115	Hyou1	2.51467	8.25789e-38
ENSMUSG00000030064	Frmd4b	2.03606	9.9166e-38
ENSMUSG00000028270	Gbp2	2.19342	1.15785e-37
ENSMUSG00000051359	Ncald	-2.15363	1.35581e-37
ENSMUSG00000083161	Gm11427	2.30666	1.57768e-37
ENSMUSG00000027883	Gpsm2	3.75246	1.74524e-37
ENSMUSG00000055862	Izumo4	-2.54555	2.00779e-37
ENSMUSG00000070369	Itgad	-3.42779	3.09423e-37
ENSMUSG00000034614	Pik3ip1	-4.28006	3.79389e-37
ENSMUSG00000040328	Olfr56	3.25983	3.84667e-37
ENSMUSG00000110279	Gm45552	-4.24236	5.17496e-37
ENSMUSG00000041696	Rasl12	-2.25042	5.6156e-37
ENSMUSG00000000244	Tspan32	-2.25806	8.49786e-37
ENSMUSG00000035064	Eef2k	-2.21226	1.11824e-36
ENSMUSG00000069874	Irgm2	2.73069	1.44523e-36
ENSMUSG00000039145	Camk1d	-2.16468	1.4881e-36
ENSMUSG00000070284	Gmppb	2.12109	2.82755e-36
ENSMUSG00000087107	AI662270	2.02583	7.55856e-36
ENSMUSG00000038594	Cep85l	2.41995	1.0385e-35
ENSMUSG00000026389	Steap3	-3.76235	1.58244e-35
ENSMUSG00000032411	Tfdp2	-3.55403	2.23697e-35
ENSMUSG00000003814	Calr	2.06654	2.24504e-35
ENSMUSG00000032369	Plscr1	2.57515	3.63831e-35
ENSMUSG00000056476	Med12l	2.74273	3.92493e-35
ENSMUSG00000107061	Gm19590	-4.36731	7.05622e-35
ENSMUSG00000055541	Lair1	-3.3781	1.09285e-34
ENSMUSG00000087259	2610035D17Rik	-3.49985	1.23863e-34
ENSMUSG00000026482	Rgl1	2.00129	2.05535e-34
ENSMUSG00000028655	Mfsd2a	4.09982	2.74018e-34
ENSMUSG00000038400	Pmepa1	4.27121	5.32205e-34
ENSMUSG00000037306	Man1c1	-2.09252	9.42511e-34
ENSMUSG00000006442	Srm	2.79425	1.30795e-33
ENSMUSG00000017897	Eya2	-2.59346	1.43016e-33
ENSMUSG00000034993	Vat1	-2.99222	1.43273e-33
ENSMUSG00000020042	Btbd11	-2.71682	1.73506e-33
ENSMUSG00000025993	Slc40a1	-3.0852	4.90554e-33
ENSMUSG00000052566	Hook2	2.41529	6.82161e-33
ENSMUSG00000021109	Hif1a	2.28343	8.8263e-33
ENSMUSG00000018012	Rac3	-3.35542	9.12297e-33
ENSMUSG00000044583	Tlr7	2.99136	9.93057e-33
ENSMUSG00000037348	Paqr7	-3.20276	1.18308e-32
ENSMUSG00000032652	Crebl2	-2.3378	1.44817e-32
ENSMUSG00000031028	Tub	5.08976	1.56342e-32
ENSMUSG00000044345	Marveld1	-2.27821	1.93233e-32
ENSMUSG00000026656	Fcgr2b	-2.17116	3.17597e-32
ENSMUSG00000059142	Zfp945	-2.22181	3.68569e-32
ENSMUSG00000111913	AC153498.1	2.55432	3.93115e-32
ENSMUSG00000047250	Ptgs1	-4.12152	4.85122e-32
ENSMUSG00000008855	Hdac5	-2.44608	8.01745e-32
ENSMUSG00000049488	Tmem67	3.08528	9.3559e-32
ENSMUSG00000053965	Pde5a	2.92245	2.53213e-31
ENSMUSG00000027570	Col9a3	2.68123	4.0835e-31
ENSMUSG00000023055	Calcoco1	-2.46527	5.5622e-31
ENSMUSG00000042903	Foxo4	-2.9155	1.31787e-30
ENSMUSG00000017405	Nek8	2.5174	1.52265e-30
ENSMUSG00000046213	Cym	-2.75836	2.4602e-30
ENSMUSG00000030605	Mfge8	-2.29547	3.95744e-30
ENSMUSG00000024778	Fas	2.9125	4.31819e-30
ENSMUSG00000032946	Rasgrp2	-3.01002	4.92539e-30
ENSMUSG00000028088	Fmo5	-2.83617	5.23185e-30
ENSMUSG00000046329	Slc25a23	-3.3565	6.07761e-30
ENSMUSG00000068245	Phf11d	3.84442	7.24819e-30
ENSMUSG00000025869	Nop16	2.31978	9.42417e-30
ENSMUSG00000027248	Pdia3	2.00789	1.0508e-29
ENSMUSG00000027962	Vcam1	-2.8974	1.56751e-29
ENSMUSG00000035944	Ttc38	-2.06074	2.02891e-29
ENSMUSG00000079197	Psme2	2.08525	2.9443e-29
ENSMUSG00000104340	Gm10522	-2.54342	2.99042e-29
ENSMUSG00000033697	Arhgap39	2.23584	8.45004e-29
ENSMUSG00000052125	F730043M19Rik	2.41455	1.35072e-28
ENSMUSG00000020399	Havcr2	3.06962	3.60108e-28
ENSMUSG00000038260	Trpm4	-2.34889	7.61572e-28
ENSMUSG00000030203	Dusp16	2.44346	7.78002e-28
ENSMUSG00000078153	Psme2b	2.0099	1.34557e-27
ENSMUSG00000020486	Sept4	-2.51154	1.39632e-27
ENSMUSG00000106734	Gm20559	2.15056	4.44882e-27
ENSMUSG00000022126	Acod1	5.97818	6.55549e-27
ENSMUSG00000061758	Akr1b10	-2.07726	7.31646e-27
ENSMUSG00000056418	BC043934	-2.77944	8.0153e-27
ENSMUSG00000085603	Gm11346	-2.1985	1.24631e-26
ENSMUSG00000047604	Frat2	-3.26557	3.22112e-26
ENSMUSG00000048905	4930539E08Rik	3.48822	3.60899e-26
ENSMUSG00000069793	Slfn9	2.12601	9.22151e-26
ENSMUSG00000020577	Tspan13	2.15549	1.03663e-25
ENSMUSG00000020571	Pdia6	2.148	1.15565e-25
ENSMUSG00000078485	Plekhn1	-2.25666	2.04095e-25
ENSMUSG00000079620	Muc4	3.47634	2.87754e-25
ENSMUSG00000073490	Ifi207	3.22408	3.70588e-25
ENSMUSG00000003271	Sult2b1	3.11101	3.92864e-25
ENSMUSG00000004568	Arhgef18	-2.30532	5.03027e-25
ENSMUSG00000024235	Map3k8	2.02997	5.55026e-25
ENSMUSG00000023272	Creld2	2.53518	5.95733e-25
ENSMUSG00000023947	Nfkbie	2.59959	6.0246e-25
ENSMUSG00000031137	Fgf13	-3.47778	7.23733e-25
ENSMUSG00000028633	Ctps	2.16586	7.60238e-25
ENSMUSG00000039232	Stx11	2.10361	8.20641e-25
ENSMUSG00000048924	Ccdc125	-2.0422	9.96058e-25
ENSMUSG00000026648	Dclre1c	2.02531	1.10199e-24
ENSMUSG00000032515	Csrnp1	2.45642	1.10283e-24
ENSMUSG00000033470	Cysltr2	2.16207	1.73145e-24
ENSMUSG00000029752	Asns	6.03368	1.9148e-24
ENSMUSG00000030124	Lag3	2.69789	1.9624e-24
ENSMUSG00000030134	Rasgef1a	-3.09144	3.49904e-24
ENSMUSG00000037991	Rmi2	3.3142	4.56436e-24
ENSMUSG00000014609	Chrne	-2.1043	4.92019e-24
ENSMUSG00000022051	Bnip3l	-2.18841	8.8878e-24
ENSMUSG00000000628	Hk2	2.39451	9.02005e-24
ENSMUSG00000039577	Nphp4	2.91696	9.38001e-24
ENSMUSG00000097180	2700038G22Rik	2.95786	9.67653e-24
ENSMUSG00000033826	Dnah8	-2.21814	1.33342e-23
ENSMUSG00000030306	Tmtc1	-2.50691	1.53063e-23
ENSMUSG00000044350	Lacc1	2.70192	1.7201e-23
ENSMUSG00000034227	Foxj1	4.16695	1.73958e-23
ENSMUSG00000064267	Hvcn1	-2.84471	1.83194e-23
ENSMUSG00000021453	Gadd45g	5.27098	2.09466e-23
ENSMUSG00000054072	Iigp1	6.49766	2.20536e-23
ENSMUSG00000030688	Stard10	-2.11277	3.00689e-23
ENSMUSG00000022901	Cd86	2.21793	3.8087e-23
ENSMUSG00000050350	Gpr18	2.2495	4.50867e-23
ENSMUSG00000037868	Egr2	2.46292	4.70014e-23
ENSMUSG00000101264	Gm28347	2.65702	6.50131e-23
ENSMUSG00000096954	Gdap10	2.87277	7.60888e-23
ENSMUSG00000026950	Neb	3.6342	9.24522e-23
ENSMUSG00000056174	Col8a2	-2.95185	1.63715e-22
ENSMUSG00000053702	Nebl	-4.57184	2.09163e-22
ENSMUSG00000061451	Tmem151a	-3.04847	2.41472e-22
ENSMUSG00000087477	Gm13822	5.47299	3.61413e-22
ENSMUSG00000022358	Fbxo32	-3.11829	4.19312e-22
ENSMUSG00000037259	Dzank1	-3.64221	6.22424e-22
ENSMUSG00000030854	Ptpn5	2.23795	1.01075e-21
ENSMUSG00000019437	Tlcd1	3.18312	1.78274e-21
ENSMUSG00000004347	Pde1c	-2.82001	2.15962e-21
ENSMUSG00000056737	Capg	2.10433	2.16597e-21
ENSMUSG00000031155	Pim2	2.21018	2.27663e-21
ENSMUSG00000022580	Rhpn1	-2.59054	3.89896e-21
ENSMUSG00000074749	Kiz	-2.70088	4.04128e-21
ENSMUSG00000003555	Cyp17a1	-2.31499	4.19748e-21
ENSMUSG00000043102	Qrfp	-2.58825	6.34558e-21
ENSMUSG00000041849	Card6	-2.07038	7.30519e-21
ENSMUSG00000053398	Phgdh	2.00091	1.05709e-20
ENSMUSG00000078486	Perm1	3.92882	1.29756e-20
ENSMUSG00000054619	Mettl7a1	-2.49213	1.34377e-20
ENSMUSG00000030083	Abtb1	-2.09845	1.56269e-20
ENSMUSG00000095079	Igha	-10.7124	1.68371e-20
ENSMUSG00000044468	Fam46c	2.29769	1.96203e-20
ENSMUSG00000086213	A330040F15Rik	4.97646	2.55743e-20
ENSMUSG00000108955	Gm44775	-2.75612	5.77565e-20
ENSMUSG00000031639	Tlr3	3.98677	6.59653e-20
ENSMUSG00000056629	Fkbp2	2.14948	7.99935e-20
ENSMUSG00000026672	Optn	2.24484	9.69563e-20
ENSMUSG00000038740	Mvb12b	-2.16584	1.08598e-19
ENSMUSG00000031391	L1cam	-2.49562	1.22893e-19
ENSMUSG00000022574	Naprt	2.06993	1.27432e-19
ENSMUSG00000079299	Klrb1	-2.94784	1.59889e-19
ENSMUSG00000090881	Gm6904	2.48102	1.95006e-19
ENSMUSG00000031700	Gpt2	4.00089	1.99461e-19
ENSMUSG00000021592	Arsk	-2.53041	2.33476e-19
ENSMUSG00000039943	Plcb4	-2.1427	2.35267e-19
ENSMUSG00000001228	Uhrf1	2.10454	2.83933e-19
ENSMUSG00000091575	2010016I18Rik	-2.65892	4.06958e-19
ENSMUSG00000021069	Pygl	-2.89593	4.41193e-19
ENSMUSG00000038967	Pdk2	-2.77215	4.54083e-19
ENSMUSG00000031834	Pik3r2	-2.4349	5.72978e-19
ENSMUSG00000020534	Shmt1	3.32469	6.56976e-19
ENSMUSG00000086718	Gm16069	-6.32581	6.89875e-19
ENSMUSG00000113328	Gm47260	2.00161	6.94534e-19
ENSMUSG00000029408	Abcb9	2.16219	8.55234e-19
ENSMUSG00000104835	Gm5547	-2.70931	9.26129e-19
ENSMUSG00000039485	Tspyl4	-2.48561	1.012e-18
ENSMUSG00000033209	Ttc28	-2.27257	1.04006e-18
ENSMUSG00000053617	Sh3pxd2a	-3.18972	1.78063e-18
ENSMUSG00000032010	Usp2	3.42927	1.78699e-18
ENSMUSG00000024640	Psat1	2.1425	1.88994e-18
ENSMUSG00000023912	Slc25a27	-2.84363	2.45992e-18
ENSMUSG00000022131	Gpr180	-2.30891	2.90659e-18
ENSMUSG00000092060	Bend4	3.22164	5.94458e-18
ENSMUSG00000020034	Tcp11l2	-2.25486	5.96393e-18
ENSMUSG00000029605	Oas1b	2.22369	8.14151e-18
ENSMUSG00000030541	Idh2	-2.47822	8.55912e-18
ENSMUSG00000039395	Mreg	2.47887	9.29819e-18
ENSMUSG00000058756	Thra	-3.83685	1.79839e-17
ENSMUSG00000053310	Nrgn	-2.99695	1.99679e-17
ENSMUSG00000011008	Mcoln2	-2.00596	2.08974e-17
ENSMUSG00000033849	B3galt2	4.03809	3.50778e-17
ENSMUSG00000029304	Spp1	4.54658	3.75469e-17
ENSMUSG00000042784	Muc1	2.61247	4.46871e-17
ENSMUSG00000071324	Armc2	-5.47598	4.51417e-17
ENSMUSG00000097567	Gm26637	2.28426	1.00819e-16
ENSMUSG00000096655	1700065D16Rik	3.41521	1.08855e-16
ENSMUSG00000092203	1110038B12Rik	2.16671	1.34955e-16
ENSMUSG00000004187	Kifc2	-2.73109	1.3787e-16
ENSMUSG00000030530	Furin	2.05161	1.7064e-16
ENSMUSG00000025876	Unc5a	-2.15822	1.89833e-16
ENSMUSG00000038776	Ephx1	-2.64271	2.04673e-16
ENSMUSG00000090222	Ifi203-ps	5.77262	2.2431e-16
ENSMUSG00000003882	Il7r	-2.12182	2.81017e-16
ENSMUSG00000101438	Gm19412	2.95428	3.02699e-16
ENSMUSG00000085501	Gm11772	2.34985	3.05058e-16
ENSMUSG00000028756	Pink1	-2.25463	3.40113e-16
ENSMUSG00000016529	Il10	4.32572	4.23251e-16
ENSMUSG00000100658	F730311O21Rik	-2.68334	5.36038e-16
ENSMUSG00000024427	Spry4	2.83325	7.07547e-16
ENSMUSG00000044566	Cage1	2.11781	7.67009e-16
ENSMUSG00000006732	Mettl1	2.53207	7.84467e-16
ENSMUSG00000024401	Tnf	2.88578	9.25913e-16
ENSMUSG00000028587	Orc1	4.08712	9.73418e-16
ENSMUSG00000027227	Sord	-2.17415	1.02632e-15
ENSMUSG00000008305	Tle1	-3.0255	1.37394e-15
ENSMUSG00000021696	Elovl7	-2.56661	1.50451e-15
ENSMUSG00000040270	Bach2	-2.25636	1.85364e-15
ENSMUSG00000020798	Spns3	-4.48692	2.00026e-15
ENSMUSG00000036880	Acaa2	-2.29221	2.57447e-15
ENSMUSG00000019647	Sema6a	2.3374	3.31877e-15
ENSMUSG00000086825	Gm15675	-3.15469	3.8353e-15
ENSMUSG00000040528	Milr1	2.32689	3.94362e-15
ENSMUSG00000015312	Gadd45b	4.04633	4.11824e-15
ENSMUSG00000049001	Ndnf	-2.06032	4.13933e-15
ENSMUSG00000022885	St6gal1	-3.01104	4.51029e-15
ENSMUSG00000001020	S100a4	-3.66974	5.1374e-15
ENSMUSG00000034563	Ccpg1	-2.56105	6.32865e-15
ENSMUSG00000001348	Acp5	-2.40469	6.69496e-15
ENSMUSG00000073609	D2hgdh	-2.02652	8.96354e-15
ENSMUSG00000031438	Rnf128	-2.98333	9.43546e-15
ENSMUSG00000057132	Rpgrip1	-2.23974	9.78345e-15
ENSMUSG00000042073	Abhd14b	-2.54944	1.05418e-14
ENSMUSG00000049493	Pls1	3.6031	1.11283e-14
ENSMUSG00000058287	Gm12253	7.27301	1.31069e-14
ENSMUSG00000025140	Pycr1	5.10735	1.50244e-14
ENSMUSG00000003309	Ap1m2	-3.54213	2.19923e-14
ENSMUSG00000051483	Cbr1	-2.22442	2.43551e-14
ENSMUSG00000053846	Lipg	9.76908	2.73732e-14
ENSMUSG00000039137	Whrn	2.38388	2.88718e-14
ENSMUSG00000049907	Rasl11b	-2.41298	3.0726e-14
ENSMUSG00000062175	Tgif2	2.45052	3.59756e-14
ENSMUSG00000025856	Pdgfa	3.31688	3.70206e-14
ENSMUSG00000106205	C230096K16Rik	-2.12154	4.92822e-14
ENSMUSG00000079186	Gzmc	4.20427	4.95072e-14
ENSMUSG00000035960	Apex1	2.01812	5.09148e-14
ENSMUSG00000041132	N4bp2l1	-2.27799	5.44649e-14
ENSMUSG00000030500	Slc17a6	4.37836	8.59078e-14
ENSMUSG00000000594	Gm2a	-2.27415	9.03827e-14
ENSMUSG00000026604	Ptpn14	-3.56727	1.14001e-13
ENSMUSG00000047945	Marcksl1	2.16732	1.16912e-13
ENSMUSG00000037997	Parp11	2.03132	1.37846e-13
ENSMUSG00000051098	Mblac2	-2.58385	2.09205e-13
ENSMUSG00000024912	Fosl1	5.87534	2.81748e-13
ENSMUSG00000031709	Tbc1d9	-3.86959	2.98703e-13
ENSMUSG00000049811	Fam161a	-4.34087	3.54843e-13
ENSMUSG00000038244	Mical2	-2.18599	3.75841e-13
ENSMUSG00000029299	Abcg3	-4.41472	4.44117e-13
ENSMUSG00000033249	Hsf4	-2.45654	4.82275e-13
ENSMUSG00000016498	Pdcd1lg2	2.35801	5.60301e-13
ENSMUSG00000015599	Ttbk1	-2.95028	6.45005e-13
ENSMUSG00000028957	Per3	-2.29997	8.70944e-13
ENSMUSG00000023087	Noct	2.13203	1.23761e-12
ENSMUSG00000102752	Gm7694	-2.68397	1.30918e-12
ENSMUSG00000025875	Tspan17	-2.57417	1.37559e-12
ENSMUSG00000006587	Snai3	-2.864	1.42545e-12
ENSMUSG00000030142	Clec4e	2.0111	1.61221e-12
ENSMUSG00000085995	Gm2788	-3.76043	1.6272e-12
ENSMUSG00000043753	Dmrta1	-4.30149	1.66877e-12
ENSMUSG00000022325	Pop1	2.07746	1.73595e-12
ENSMUSG00000030268	Bcat1	6.31108	2.09074e-12
ENSMUSG00000042345	Ubash3a	-2.28671	2.25966e-12
ENSMUSG00000024621	Csf1r	-2.34849	2.40172e-12
ENSMUSG00000078922	Tgtp1	4.30686	2.60794e-12
ENSMUSG00000066894	Vsig10	-2.23162	2.97619e-12
ENSMUSG00000068744	Psrc1	3.23124	3.0239e-12
ENSMUSG00000097418	Mir155hg	3.62345	3.12843e-12
ENSMUSG00000000392	Fap	4.25614	3.32713e-12
ENSMUSG00000048763	Hoxb3	-2.09107	3.52873e-12
ENSMUSG00000021238	Aldh6a1	-2.6735	4.12903e-12
ENSMUSG00000059824	Dbp	-2.71447	4.72294e-12
ENSMUSG00000084772	Gm15473	2.20755	5.08383e-12
ENSMUSG00000022957	Itsn1	-2.01696	5.6793e-12
ENSMUSG00000035919	Bbs9	-2.04976	6.15129e-12
ENSMUSG00000018916	Csf2	2.90661	7.40581e-12
ENSMUSG00000114937	Gm30054	-2.76416	7.55289e-12
ENSMUSG00000055612	Cdca7	2.24383	8.16319e-12
ENSMUSG00000033213	AA467197	6.5948	1.08022e-11
ENSMUSG00000040016	Ptger3	3.37367	1.40675e-11
ENSMUSG00000048251	Bcl11b	-2.52942	1.47099e-11
ENSMUSG00000097585	E230029C05Rik	3.06009	1.4771e-11
ENSMUSG00000029413	Naaa	-2.14199	1.59906e-11
ENSMUSG00000037474	Dtl	2.25617	1.7343e-11
ENSMUSG00000027984	Hadh	-2.20122	1.83676e-11
ENSMUSG00000097101	1810034E14Rik	-2.3752	1.90131e-11
ENSMUSG00000054203	Ifi205	3.145	2.40672e-11
ENSMUSG00000004110	Cacna1e	-4.06851	2.49657e-11
ENSMUSG00000105906	Iglc1	-3.02948	2.50846e-11
ENSMUSG00000025746	Il6	6.15386	2.84421e-11
ENSMUSG00000022385	Gtse1	2.14605	3.33403e-11
ENSMUSG00000114382	Gm4814	-8.37223	3.66398e-11
ENSMUSG00000038539	Atf5	2.01236	3.68999e-11
ENSMUSG00000015202	Cnksr3	-2.02063	3.78314e-11
ENSMUSG00000034981	Parm1	-2.91885	3.93098e-11
ENSMUSG00000115969	AC119264.1	3.84281	4.04698e-11
ENSMUSG00000041460	Cacna2d4	-4.07428	4.33699e-11
ENSMUSG00000014164	Klhl3	-6.32296	4.54237e-11
ENSMUSG00000051910	Sox6	-4.02143	4.60589e-11
ENSMUSG00000030214	Plbd1	-2.28691	5.16237e-11
ENSMUSG00000062044	Lmtk3	3.12958	5.62765e-11
ENSMUSG00000042751	Nmnat2	-2.60828	5.78962e-11
ENSMUSG00000083120	Gm15854	-2.00535	6.02316e-11
ENSMUSG00000032561	Acpp	-2.3977	6.08582e-11
ENSMUSG00000104654	Gm43814	3.81621	6.24431e-11
ENSMUSG00000030699	Tbx6	-2.88677	7.85686e-11
ENSMUSG00000020439	Smtn	-2.54831	7.96588e-11
ENSMUSG00000027525	Phactr3	-3.06378	8.32788e-11
ENSMUSG00000032174	Icam5	3.10045	9.48683e-11
ENSMUSG00000026932	Nacc2	-2.63199	9.68761e-11
ENSMUSG00000029162	Khk	-2.07406	1.0052e-10
ENSMUSG00000023959	Clic5	-2.70747	1.04522e-10
ENSMUSG00000058163	Gm5431	3.58875	1.05099e-10
ENSMUSG00000043953	Ccrl2	2.71323	1.14034e-10
ENSMUSG00000021697	Depdc1b	-3.94942	1.31461e-10
ENSMUSG00000041538	H2-Ob	-2.5372	1.34422e-10
ENSMUSG00000043740	B430306N03Rik	2.18694	1.56909e-10
ENSMUSG00000036181	Hist1h1c	-2.87132	1.82165e-10
ENSMUSG00000035275	Raver2	-2.59934	2.05812e-10
ENSMUSG00000005533	Igf1r	-2.26356	2.13804e-10
ENSMUSG00000005338	Cadm3	-6.74861	2.14664e-10
ENSMUSG00000071176	Arhgef10	3.22883	2.15919e-10
ENSMUSG00000103105	Gm18752	3.91674	2.18208e-10
ENSMUSG00000045362	Tnfrsf26	-2.39335	2.52455e-10
ENSMUSG00000030346	Rad51ap1	2.39914	3.3772e-10
ENSMUSG00000020407	Upp1	4.46917	3.42127e-10
ENSMUSG00000049630	C1ql3	-3.44722	3.59358e-10
ENSMUSG00000079037	Prnp	2.7221	3.75466e-10
ENSMUSG00000050578	Mmp13	5.91235	3.9505e-10
ENSMUSG00000040557	Mettl27	-8.0325	3.97644e-10
ENSMUSG00000033610	Pank1	-2.21073	4.1768e-10
ENSMUSG00000044037	Als2cl	-8.02811	4.2221e-10
ENSMUSG00000058794	Nfe2	-2.6117	4.39518e-10
ENSMUSG00000093739	Gm20692	-3.79561	4.78177e-10
ENSMUSG00000006611	Hfe	-5.19397	5.58749e-10
ENSMUSG00000068747	Sort1	-3.89389	5.94639e-10
ENSMUSG00000100018	Gm7776	2.18959	6.19914e-10
ENSMUSG00000021928	Ebpl	-2.02074	6.58654e-10
ENSMUSG00000026646	Suv39h2	2.01799	6.87868e-10
ENSMUSG00000031613	Hpgd	-3.12111	7.34398e-10
ENSMUSG00000054723	Vmac	-2.24242	7.44878e-10
ENSMUSG00000029287	Tgfbr3	-2.72143	8.24014e-10
ENSMUSG00000116220	AC147041.1	-5.77052	8.26067e-10
ENSMUSG00000043262	Uevld	-2.42256	8.7593e-10
ENSMUSG00000031821	Gins2	2.48549	9.89009e-10
ENSMUSG00000106149	Gm43430	2.66285	9.95265e-10
ENSMUSG00000108053	Gm43890	3.87286	1.01377e-09
ENSMUSG00000034881	Tbxa2r	-4.78492	1.0191e-09
ENSMUSG00000085135	Gm13713	6.12224	1.39276e-09
ENSMUSG00000009418	Nav1	-3.22795	1.43735e-09
ENSMUSG00000042284	Itga1	-2.4954	1.4732e-09
ENSMUSG00000039982	Dtx4	3.57095	1.53927e-09
ENSMUSG00000047751	Utf1	2.61845	1.617e-09
ENSMUSG00000041633	Kctd12b	-2.63181	1.80403e-09
ENSMUSG00000085882	2610507I01Rik	-2.81476	1.80578e-09
ENSMUSG00000027071	P2rx3	4.07793	1.87584e-09
ENSMUSG00000020102	Slc16a7	-2.10504	2.13519e-09
ENSMUSG00000045381	Olfr433	5.61742	2.24209e-09
ENSMUSG00000097365	C030034L19Rik	-2.40234	2.46033e-09
ENSMUSG00000066456	Hmgn3	3.56886	2.46033e-09
ENSMUSG00000103473	Gm37696	-4.25699	2.5344e-09
ENSMUSG00000002346	Slc25a42	-2.12723	2.80463e-09
ENSMUSG00000042129	Rassf4	-2.6353	2.89266e-09
ENSMUSG00000020846	Rflnb	-2.44085	2.89266e-09
ENSMUSG00000106617	Gm36266	-2.00544	3.03092e-09
ENSMUSG00000035429	Ptprh	-3.2319	3.19813e-09
ENSMUSG00000104101	Gm37881	6.33257	3.24473e-09
ENSMUSG00000017386	Traf4	2.49283	3.46695e-09
ENSMUSG00000058385	Hist1h2bg	-3.76804	3.83136e-09
ENSMUSG00000032487	Ptgs2	-2.1363	3.98281e-09
ENSMUSG00000041801	Phlda3	2.60721	4.11207e-09
ENSMUSG00000025950	Idh1	-2.4086	4.28163e-09
ENSMUSG00000034485	Uaca	7.91008	4.77936e-09
ENSMUSG00000016933	Plcg1	-2.1681	4.80838e-09
ENSMUSG00000037463	Fbxo27	-3.5283	4.88196e-09
ENSMUSG00000027313	Chac1	6.06547	4.95243e-09
ENSMUSG00000034245	Hdac11	-3.48279	5.13043e-09
ENSMUSG00000106086	Gm43352	-3.55796	5.58368e-09
ENSMUSG00000102900	Gm37811	-4.54646	6.65508e-09
ENSMUSG00000105963	Gm43647	-3.25353	6.7668e-09
ENSMUSG00000087700	Gm15283	5.47397	6.86033e-09
ENSMUSG00000032528	Vipr1	-7.058	8.04059e-09
ENSMUSG00000037922	Bank1	-2.16118	8.66567e-09
ENSMUSG00000031618	Nr3c2	-6.00702	8.76103e-09
ENSMUSG00000047146	Tet1	-2.5816	9.02664e-09
ENSMUSG00000102363	Gm32999	-3.60747	9.53703e-09
ENSMUSG00000021874	4933413J09Rik	-7.69577	1.10126e-08
ENSMUSG00000026809	Spaca9	-2.70121	1.19773e-08
ENSMUSG00000068874	Selenbp1	-2.82392	1.31221e-08
ENSMUSG00000032890	Rims3	-2.40193	1.4345e-08
ENSMUSG00000049608	Gpr55	-2.15965	1.48142e-08
ENSMUSG00000032372	Plscr2	3.09666	1.5664e-08
ENSMUSG00000027297	Ltk	-2.46677	1.63816e-08
ENSMUSG00000051504	Siglech	-7.65754	1.70642e-08
ENSMUSG00000037855	Zfp365	4.00589	1.70654e-08
ENSMUSG00000009633	G0s2	-2.55141	1.75179e-08
ENSMUSG00000030769	Slc5a11	-3.22517	1.82812e-08
ENSMUSG00000033287	Kctd17	2.31266	1.96125e-08
ENSMUSG00000102154	Gm37469	-2.87205	1.99838e-08
ENSMUSG00000072915	Gm12258	-2.05579	2.30726e-08
ENSMUSG00000037169	Mycn	4.20185	2.84268e-08
ENSMUSG00000060183	Cxcl11	8.00126	2.8584e-08
ENSMUSG00000034353	Ramp1	-3.46527	2.94321e-08
ENSMUSG00000028838	Extl1	4.98334	3.37348e-08
ENSMUSG00000022817	Itgb5	-2.96851	3.92924e-08
ENSMUSG00000040616	Tmem51	-2.15674	4.02128e-08
ENSMUSG00000020642	Rnf144a	-2.77824	4.62005e-08
ENSMUSG00000055003	Lrtm2	-3.29663	5.8708e-08
ENSMUSG00000032278	Paqr5	-7.52453	6.20486e-08
ENSMUSG00000031824	6430548M08Rik	-2.40443	6.69382e-08
ENSMUSG00000042647	Acad12	-2.39624	6.727e-08
ENSMUSG00000110114	Gm45471	4.8631	7.07841e-08
ENSMUSG00000092564	BC051226	2.02722	7.09215e-08
ENSMUSG00000074497	A430078G23Rik	-2.40803	7.90971e-08
ENSMUSG00000109715	Gm45606	-3.70472	8.05825e-08
ENSMUSG00000073678	Pgap1	-2.71782	9.45451e-08
ENSMUSG00000026069	Il1rl1	2.79011	9.74181e-08
ENSMUSG00000021983	Atp8a2	-3.6062	1.17627e-07
ENSMUSG00000036875	Dna2	-2.26525	1.36173e-07
ENSMUSG00000027326	Knl1	-2.43583	1.36776e-07
ENSMUSG00000104301	Wdr49	-2.81951	1.48952e-07
ENSMUSG00000074622	Mafb	-2.36163	1.52171e-07
ENSMUSG00000110631	Gm42047	4.37505	1.62265e-07
ENSMUSG00000026879	Gsn	-2.22314	1.79103e-07
ENSMUSG00000033207	Mamdc2	-3.01023	1.79302e-07
ENSMUSG00000017390	Aldoc	-7.39731	1.93312e-07
ENSMUSG00000031303	Map3k15	-2.84746	1.98056e-07
ENSMUSG00000003541	Ier3	3.34752	2.01477e-07
ENSMUSG00000110618	Gm39822	-7.32312	2.60036e-07
ENSMUSG00000026938	Fcna	-2.13587	2.65249e-07
ENSMUSG00000103676	Gm38204	-3.14991	2.67198e-07
ENSMUSG00000028860	Sytl1	-2.38701	2.82345e-07
ENSMUSG00000060429	Sntb1	-3.49816	2.98077e-07
ENSMUSG00000042156	Dzip1	-2.52996	2.98611e-07
ENSMUSG00000092021	Gbp11	4.37182	3.23857e-07
ENSMUSG00000039057	Myo16	2.76808	3.27802e-07
ENSMUSG00000028341	Nr4a3	3.33101	3.48347e-07
ENSMUSG00000029095	Ablim2	-6.57177	3.93653e-07
ENSMUSG00000045312	Lhfpl2	3.23429	4.04076e-07
ENSMUSG00000050232	Cxcr3	-2.91332	4.27873e-07
ENSMUSG00000022540	Rogdi	-2.00885	4.27981e-07
ENSMUSG00000034771	Tle2	-4.32409	4.28657e-07
ENSMUSG00000086263	4930519D14Rik	4.64311	4.63071e-07
ENSMUSG00000087361	0610043K17Rik	2.65974	4.73365e-07
ENSMUSG00000115137	Gm34794	-3.63759	5.34616e-07
ENSMUSG00000069910	Spdl1	2.33037	5.35833e-07
ENSMUSG00000025545	Clybl	-3.48143	5.59621e-07
ENSMUSG00000033871	Ppargc1b	-2.23391	5.89488e-07
ENSMUSG00000060509	Xcr1	-7.22458	6.00906e-07
ENSMUSG00000026873	Phf19	-2.53106	6.50091e-07
ENSMUSG00000018102	Hist1h2bc	-2.22053	6.66072e-07
ENSMUSG00000024885	Aldh3b1	-3.729	6.70646e-07
ENSMUSG00000015305	Sash1	-2.8793	6.76049e-07
ENSMUSG00000030515	Tarsl2	-2.1394	7.17184e-07
ENSMUSG00000043157	Arl11	-3.38431	7.46859e-07
ENSMUSG00000097219	Gm26551	-4.44265	7.66282e-07
ENSMUSG00000030775	Trat1	-3.90062	7.72715e-07
ENSMUSG00000045659	Plekha7	-2.01945	8.00678e-07
ENSMUSG00000029864	Gstk1	-2.56934	8.40976e-07
ENSMUSG00000097601	Gm26660	-2.0581	8.62016e-07
ENSMUSG00000112041	9530020I12Rik	-7.12187	1.10775e-06
ENSMUSG00000028832	Stmn1	-2.02296	1.12509e-06
ENSMUSG00000002504	Slc9a3r2	-3.50339	1.17444e-06
ENSMUSG00000015143	Actn1	-2.27853	1.23019e-06
ENSMUSG00000086938	4930481A15Rik	-2.1858	1.23917e-06
ENSMUSG00000027435	Cd93	-2.99388	1.31269e-06
ENSMUSG00000002997	Prkar2b	-3.99119	1.31654e-06
ENSMUSG00000022419	Deptor	-6.39718	1.3357e-06
ENSMUSG00000096145	Vkorc1	-4.8897	1.34045e-06
ENSMUSG00000031202	Rab39b	3.30093	1.45801e-06
ENSMUSG00000041797	Abca9	-7.21226	1.5144e-06
ENSMUSG00000020053	Igf1	-4.64448	1.56971e-06
ENSMUSG00000025150	Cbr2	-4.20132	1.59235e-06
ENSMUSG00000103768	Gm37856	-2.33416	1.6238e-06
ENSMUSG00000028654	Mycl	-7.07173	1.68617e-06
ENSMUSG00000115087	Gm48998	4.0711	1.85351e-06
ENSMUSG00000076934	Iglv1	-3.07177	1.9248e-06
ENSMUSG00000021271	Zfp839	-2.14573	1.97456e-06
ENSMUSG00000114665	Gm30918	-5.49042	1.98891e-06
ENSMUSG00000102644	Thap6	2.59906	2.05566e-06
ENSMUSG00000037003	Tns2	-3.09298	2.171e-06
ENSMUSG00000068606	Gm4841	4.45675	2.36655e-06
ENSMUSG00000037188	Grhl3	4.25451	2.549e-06
ENSMUSG00000060703	Cd302	-7.04809	2.5947e-06
ENSMUSG00000099241	Gm18852	2.35189	2.62569e-06
ENSMUSG00000020623	Map2k6	-5.55431	2.66577e-06
ENSMUSG00000001870	Ltbp1	3.22053	2.75165e-06
ENSMUSG00000094626	Tmem121b	-2.44011	2.84561e-06
ENSMUSG00000027555	Car13	2.93506	2.89138e-06
ENSMUSG00000048232	Fbxo10	-2.37949	3.02831e-06
ENSMUSG00000029661	Col1a2	2.46131	3.05421e-06
ENSMUSG00000045102	Poln	-4.30413	3.10835e-06
ENSMUSG00000031494	Cd209a	-7.07277	3.2082e-06
ENSMUSG00000066861	Oas1g	4.56396	3.32292e-06
ENSMUSG00000046794	Ppp1r3b	2.80019	3.3516e-06
ENSMUSG00000075585	6330403L08Rik	2.72963	3.37379e-06
ENSMUSG00000015947	Fcgr1	2.66539	3.50165e-06
ENSMUSG00000043050	Tnp2	7.19062	3.7369e-06
ENSMUSG00000093979	Gm2237	2.97304	3.81136e-06
ENSMUSG00000062901	Klhl24	-2.37376	3.98733e-06
ENSMUSG00000073144	4930599N23Rik	3.99043	4.07456e-06
ENSMUSG00000073755	5730409E04Rik	-3.47637	4.10316e-06
ENSMUSG00000035356	Nfkbiz	2.24321	4.13117e-06
ENSMUSG00000022586	Ly6i	4.80816	4.24954e-06
ENSMUSG00000086513	9130208D14Rik	-2.8591	4.80708e-06
ENSMUSG00000017737	Mmp9	-3.36408	4.81961e-06
ENSMUSG00000095589	Ighv1-55	-6.7828	5.08443e-06
ENSMUSG00000098322	5830468F06Rik	2.01163	5.13149e-06
ENSMUSG00000026458	Ppfia4	-2.56682	5.62938e-06
ENSMUSG00000097617	Gm10687	-6.22117	5.80222e-06
ENSMUSG00000021253	Tgfb3	-2.0421	6.30576e-06
ENSMUSG00000023022	Lima1	-3.05226	6.41643e-06
ENSMUSG00000076615	Ighg3	-5.74863	6.58468e-06
ENSMUSG00000024670	Cd6	-3.63393	6.83281e-06
ENSMUSG00000029875	Ccdc184	2.63147	7.06252e-06
ENSMUSG00000042035	Igsf3	-5.09808	7.13416e-06
ENSMUSG00000048806	Ifnb1	7.01891	7.42898e-06
ENSMUSG00000074388	Gm5544	2.49374	7.64989e-06
ENSMUSG00000053706	B430305J03Rik	-2.3349	7.70259e-06
ENSMUSG00000040350	Trim7	-2.55294	7.87617e-06
ENSMUSG00000028542	Slc6a9	4.61526	7.93747e-06
ENSMUSG00000113741	Gm48236	3.96861	8.33313e-06
ENSMUSG00000095105	Edaradd	-2.79394	8.34318e-06
ENSMUSG00000037224	Zfyve28	-3.62393	8.47891e-06
ENSMUSG00000021822	Plau	4.32589	8.85288e-06
ENSMUSG00000063239	Grm4	-4.00016	9.09506e-06
ENSMUSG00000041957	Pkp2	-2.24108	9.24535e-06
ENSMUSG00000040717	Il17rd	-3.90153	9.26289e-06
ENSMUSG00000092572	Serpinb10	-6.86034	1.00199e-05
ENSMUSG00000062960	Kdr	3.70251	1.01897e-05
ENSMUSG00000024011	Pi16	-6.91595	1.03119e-05
ENSMUSG00000109245	Gm44860	3.6537	1.06435e-05
ENSMUSG00000076709	Ighv1-47	-7.14886	1.15198e-05
ENSMUSG00000032915	Adgre4	-2.35307	1.21558e-05
ENSMUSG00000030737	Slco2b1	-4.7841	1.24203e-05
ENSMUSG00000098021	Gm9522	-2.12074	1.328e-05
ENSMUSG00000003484	Cyp4f18	-2.59545	1.38416e-05
ENSMUSG00000079293	Clec7a	-2.15959	1.56258e-05
ENSMUSG00000068252	Apol7b	-3.67854	1.59619e-05
ENSMUSG00000040213	Kyat3	2.92632	1.59875e-05
ENSMUSG00000035352	Ccl12	7.10028	1.70669e-05
ENSMUSG00000116114	AC163018.1	-4.54248	1.85595e-05
ENSMUSG00000020875	Hoxb9	6.80059	1.85635e-05
ENSMUSG00000038453	Srcin1	-2.85941	1.86245e-05
ENSMUSG00000019945	Cabcoco1	-2.00792	1.98431e-05
ENSMUSG00000023349	Clec4n	-3.14228	1.98857e-05
ENSMUSG00000052713	Zfp608	-2.22502	2.0198e-05
ENSMUSG00000031385	Plxnb3	-4.15171	2.09023e-05
ENSMUSG00000067220	Cnga1	-3.68483	2.16957e-05
ENSMUSG00000001930	Vwf	-6.32668	2.22518e-05
ENSMUSG00000042448	Hoxd1	6.82248	2.24766e-05
ENSMUSG00000098934	Gm18853	2.08625	2.44758e-05
ENSMUSG00000051497	Kcnj16	-6.70645	2.48245e-05
ENSMUSG00000022848	Dirc2	-4.32589	2.58373e-05
ENSMUSG00000112922	Gm47572	-2.18585	2.71457e-05
ENSMUSG00000030125	Lrrc23	-4.48156	2.73326e-05
ENSMUSG00000112478	Gm47761	6.90006	2.96868e-05
ENSMUSG00000107761	2010008C14Rik	-3.0072	2.99735e-05
ENSMUSG00000008845	Cd163	-2.52305	3.13727e-05
ENSMUSG00000005540	Fcer2a	-4.34914	3.23335e-05
ENSMUSG00000071862	Lrrtm2	3.15031	3.23493e-05
ENSMUSG00000097814	Panct2	-6.83041	3.23884e-05
ENSMUSG00000031955	Bcar1	5.88199	3.33203e-05
ENSMUSG00000095498	Ifna1	6.79888	3.39217e-05
ENSMUSG00000035493	Tgfbi	-2.13944	3.40307e-05
ENSMUSG00000108760	Gm31897	-2.54742	3.56283e-05
ENSMUSG00000020712	Tcam1	4.13167	3.60605e-05
ENSMUSG00000029468	P2rx7	-2.47943	3.65043e-05
ENSMUSG00000041189	Chrnb1	-2.96097	3.69835e-05
ENSMUSG00000025969	Nrp2	-2.1419	3.74519e-05
ENSMUSG00000060579	Fhit	-2.12394	3.82829e-05
ENSMUSG00000021708	Rasgrf2	-2.75022	3.86334e-05
ENSMUSG00000055493	Epm2a	-2.57854	3.89199e-05
ENSMUSG00000048779	P2ry6	-6.6351	4.03289e-05
ENSMUSG00000031840	Rab3a	-2.96155	4.03898e-05
ENSMUSG00000076569	Igkv5-39	-3.20112	4.12184e-05
ENSMUSG00000090066	1110002E22Rik	6.82674	4.20908e-05
ENSMUSG00000037346	Hrh4	-4.63564	4.7498e-05
ENSMUSG00000036040	Adamtsl2	-6.61731	5.24741e-05
ENSMUSG00000018862	Otop3	-5.83077	5.32766e-05
ENSMUSG00000020297	Nsg2	-2.361	5.51958e-05
ENSMUSG00000034037	Fgd5	2.28606	5.70149e-05
ENSMUSG00000049409	Prokr1	4.11418	5.7455e-05
ENSMUSG00000038580	Sct	4.85515	5.77935e-05
ENSMUSG00000025810	Nrp1	-3.11198	6.0011e-05
ENSMUSG00000104950	4833413G10Rik	-2.68547	6.17629e-05
ENSMUSG00000026765	Lypd6b	-6.57204	6.25796e-05
ENSMUSG00000020865	Abcc3	-2.80648	6.41214e-05
ENSMUSG00000070388	Fbxo39	2.66112	6.49357e-05
ENSMUSG00000074274	D930028M14Rik	-3.95055	6.50894e-05
ENSMUSG00000063535	Zfp773	-2.36884	6.53006e-05
ENSMUSG00000087088	Gm16638	-2.23972	6.60007e-05
ENSMUSG00000116639	AC129574.2	3.68672	6.69295e-05
ENSMUSG00000029096	Htra3	-4.11626	6.80023e-05
ENSMUSG00000061143	Maml3	-2.35403	6.8486e-05
ENSMUSG00000064202	4430402I18Rik	-2.47698	6.91357e-05
ENSMUSG00000094124	Ighv1-74	-6.97029	7.4263e-05
ENSMUSG00000040372	Gpr63	-2.40807	7.56587e-05
ENSMUSG00000035448	Ccr3	-2.40391	7.68701e-05
ENSMUSG00000064023	Klk8	-2.37099	7.70994e-05
ENSMUSG00000025964	Adam23	-2.40454	8.10879e-05
ENSMUSG00000039109	F13a1	-2.79631	8.11329e-05
ENSMUSG00000048385	Scrt1	2.79771	8.1886e-05
ENSMUSG00000060224	Pyroxd2	-2.59349	8.34273e-05
ENSMUSG00000070904	Ifna4	6.64113	8.39907e-05
ENSMUSG00000034641	Cd300ld	-4.08123	8.54474e-05
ENSMUSG00000026807	Ak8	-4.81561	8.95123e-05
ENSMUSG00000020175	Rab36	-6.07397	9.05854e-05
ENSMUSG00000030465	Psd3	-4.50042	9.31946e-05
ENSMUSG00000055430	Nap1l5	-6.48627	9.81109e-05
ENSMUSG00000041377	Ninj2	4.84584	0.000100406
ENSMUSG00000020182	Ddc	-4.75422	0.000101284
ENSMUSG00000027624	Epb41l1	-2.49898	0.0001051
ENSMUSG00000109957	Gm45353	-2.89466	0.000105387
ENSMUSG00000028565	Nfia	-2.32454	0.000106363
ENSMUSG00000024600	Slc27a6	-5.32483	0.000106384
ENSMUSG00000039652	Cpeb3	-2.13424	0.000107115
ENSMUSG00000076672	Ighv3-6	-4.24789	0.000108361
ENSMUSG00000044551	9930012K11Rik	-2.21666	0.000112095
ENSMUSG00000055560	Zfp459	-2.28385	0.000115469
ENSMUSG00000001014	Icam4	3.0553	0.000115563
ENSMUSG00000086395	A630014C17Rik	-5.7095	0.00011978
ENSMUSG00000108436	Gm44851	6.64433	0.0001201
ENSMUSG00000100967	Gm29666	-2.08877	0.000121488
ENSMUSG00000050195	Scd4	-2.48761	0.000125776
ENSMUSG00000078354	Ifna2	6.53598	0.000132919
ENSMUSG00000085295	4930430E12Rik	6.54557	0.000134586
ENSMUSG00000004151	Etv1	-5.06032	0.00013493
ENSMUSG00000021779	Thrb	-4.50643	0.000138683
ENSMUSG00000030844	Rgs10	-2.83828	0.000139288
ENSMUSG00000004085	Map3k20	2.29392	0.000141833
ENSMUSG00000004698	Hdac9	-3.27103	0.000145006
ENSMUSG00000030589	Rasgrp4	-2.83583	0.000145557
ENSMUSG00000087406	E130215H24Rik	-3.00979	0.000146209
ENSMUSG00000105664	Gm42797	-6.04282	0.000149956
ENSMUSG00000058297	Spock2	-3.07302	0.000151441
ENSMUSG00000026928	Card9	-5.12282	0.000154225
ENSMUSG00000040537	Adam22	-6.39748	0.000165904
ENSMUSG00000044279	Crb3	-6.49207	0.000168457
ENSMUSG00000029072	Tas1r3	-2.83066	0.000176605
ENSMUSG00000035394	Cfap53	2.29298	0.000177414
ENSMUSG00000103348	Gm37053	2.34318	0.000182386
ENSMUSG00000040488	Ltbp4	-2.6716	0.000191687
ENSMUSG00000026447	Pik3c2b	-2.4579	0.000194079
ENSMUSG00000110773	AC061963.1	3.97608	0.000200955
ENSMUSG00000022057	Adamdec1	-2.64173	0.000202143
ENSMUSG00000018672	Copz2	-3.77201	0.000202358
ENSMUSG00000065037	Rn7sk	2.19849	0.000202789
ENSMUSG00000032373	Car12	2.52745	0.000209235
ENSMUSG00000020363	Gfpt2	-2.92544	0.00021177
ENSMUSG00000029769	Ccdc136	-3.47671	0.000218955
ENSMUSG00000047875	Gpr157	-2.19563	0.00022256
ENSMUSG00000021646	Mccc2	-2.21957	0.000223881
ENSMUSG00000047747	Rnf150	-6.34605	0.000226014
ENSMUSG00000032093	Cd3e	-5.34012	0.000226833
ENSMUSG00000031377	Bmx	-4.46106	0.000227255
ENSMUSG00000022181	C6	-2.49691	0.000239214
ENSMUSG00000046321	Hs3st2	-6.51823	0.000242607
ENSMUSG00000060212	Pcnx2	-6.37024	0.000250878
ENSMUSG00000036617	Etl4	-5.07651	0.000252885
ENSMUSG00000032392	Parp16	-3.16441	0.000258774
ENSMUSG00000097572	Gm26797	6.02291	0.000263397
ENSMUSG00000026435	Slc45a3	-2.61588	0.000263582
ENSMUSG00000026981	Il1rn	4.35615	0.000265166
ENSMUSG00000045031	Cetn4	2.96797	0.00026999
ENSMUSG00000086728	Man2c1os	-3.56025	0.000276357
ENSMUSG00000021256	Vash1	6.51009	0.000284562
ENSMUSG00000021414	Fam217a	-5.85561	0.000286724
ENSMUSG00000067199	Frat1	-2.29452	0.00028824
ENSMUSG00000027954	Efna1	-6.29407	0.000290422
ENSMUSG00000023236	Scg5	-6.37854	0.000293529
ENSMUSG00000020601	Trib2	-2.0816	0.000296937
ENSMUSG00000035385	Ccl2	2.70626	0.00030352
ENSMUSG00000063018	2010204K13Rik	2.11907	0.000313037
ENSMUSG00000108493	Gm45715	2.5119	0.00032434
ENSMUSG00000028602	Tnfrsf8	2.91976	0.000335874
ENSMUSG00000110481	Gm45705	-3.47553	0.000347722
ENSMUSG00000032607	Amt	-4.8841	0.000365735
ENSMUSG00000052861	Dnah6	5.21912	0.00036911
ENSMUSG00000107881	Gm44250	-2.06627	0.000382065
ENSMUSG00000010066	Cacna2d2	-2.98507	0.000386971
ENSMUSG00000044807	Zfp354c	-2.20634	0.000396317
ENSMUSG00000031257	Nox1	2.57884	0.000424455
ENSMUSG00000047246	Hist1h2be	-2.1705	0.000433347
ENSMUSG00000036641	Ccdc148	-3.18434	0.000444863
ENSMUSG00000072437	Nanos1	-2.06078	0.000445184
ENSMUSG00000067149	Jchain	-3.18645	0.000449789
ENSMUSG00000023868	Pde10a	-3.19922	0.00045714
ENSMUSG00000023963	Cyp39a1	-3.2223	0.000458094
ENSMUSG00000040451	Sgms1	-3.03027	0.000458185
ENSMUSG00000097937	Gm6967	-2.55767	0.000462765
ENSMUSG00000024501	Dpysl3	-4.37281	0.000462766
ENSMUSG00000097236	4831440E17Rik	-6.1986	0.00049062
ENSMUSG00000076752	Tcrg-C2	-2.98155	0.000500947
ENSMUSG00000051586	Mical3	-3.46177	0.000507643
ENSMUSG00000027931	Npr1	5.68802	0.000509065
ENSMUSG00000095127	Ighv1-82	-4.81618	0.00052193
ENSMUSG00000099098	1110035H17Rik	-3.27462	0.000522305
ENSMUSG00000047002	Msgn1	-6.27794	0.000545448
ENSMUSG00000047462	A530099J19Rik	-6.17854	0.000577733
ENSMUSG00000076677	Ighv6-3	-6.47694	0.000613536
ENSMUSG00000020183	Cpm	-3.39602	0.000623068
ENSMUSG00000026125	Prss39	3.65968	0.000626561
ENSMUSG00000087142	Gm12454	-6.22221	0.000633553
ENSMUSG00000000093	Tbx2	-5.32871	0.000665723
ENSMUSG00000038267	Slc22a23	-6.15704	0.000674815
ENSMUSG00000063564	Col23a1	-3.192	0.000676025
ENSMUSG00000022861	Dgkg	-6.15958	0.000680148
ENSMUSG00000022371	Col14a1	-3.78164	0.00068374
ENSMUSG00000067297	Ifit1bl2	2.3645	0.000715293
ENSMUSG00000027983	Cyp2u1	-4.10093	0.000743986
ENSMUSG00000110730	Gm19385	-6.12316	0.000758049
ENSMUSG00000055692	Tmem191c	-3.4116	0.000769715
ENSMUSG00000036611	Eepd1	-2.36482	0.000784889
ENSMUSG00000060063	Alox5ap	-2.28664	0.000790707
ENSMUSG00000018740	Slc25a35	-2.12936	0.000796929
ENSMUSG00000041268	Dmxl2	-3.11827	0.000850535
ENSMUSG00000076613	Ighg2b	-6.57792	0.000863677
ENSMUSG00000018427	Ypel2	-3.65961	0.000885648
ENSMUSG00000005800	Mmp8	-4.29536	0.000895497
ENSMUSG00000028217	Cdh17	2.0298	0.000896182
ENSMUSG00000037185	Krt80	-3.03201	0.000927764
ENSMUSG00000070337	Gpr179	-2.27675	0.000930653
ENSMUSG00000034382	AI661453	-3.07843	0.000950437
ENSMUSG00000020473	Aebp1	2.48805	0.000986052
ENSMUSG00000082776	Gm7061	-2.1179	0.00100016
ENSMUSG00000096682	Ifna5	6.44721	0.00106819
ENSMUSG00000088901	Mir1943	2.88955	0.00109097
ENSMUSG00000074063	Osgin1	-2.15749	0.00109194
ENSMUSG00000090942	F830016B08Rik	3.24606	0.00112576
ENSMUSG00000038732	Mboat1	-2.02112	0.00115661
ENSMUSG00000109946	Brd3os	3.20851	0.00117674
ENSMUSG00000021792	Fam213a	-2.44891	0.0012111
ENSMUSG00000032204	Aqp9	-3.22034	0.00123109
ENSMUSG00000035936	Aldh5a1	-4.11546	0.00125011
ENSMUSG00000020017	Hal	-3.49908	0.00125943
ENSMUSG00000062515	Fabp4	-6.12445	0.00126057
ENSMUSG00000020826	Nos2	6.45237	0.0012673
ENSMUSG00000076577	Igkv8-30	-3.07534	0.00127959
ENSMUSG00000027993	Trim2	-2.28423	0.00129645
ENSMUSG00000063388	BC023105	6.37319	0.00132411
ENSMUSG00000113918	Gm6566	-2.3548	0.00135
ENSMUSG00000026170	Cyp27a1	-2.80597	0.00135313
ENSMUSG00000026712	Mrc1	-4.11998	0.00135516
ENSMUSG00000076612	Ighg2c	-8.05732	0.00144318
ENSMUSG00000022755	Adgrg7	3.22061	0.001459
ENSMUSG00000020419	Hormad2	6.18504	0.00149233
ENSMUSG00000000627	Sema4f	-2.03899	0.00154404
ENSMUSG00000076550	Igkv4-63	-6.15905	0.00154406
ENSMUSG00000112082	Gm35035	-6.00051	0.00157217
ENSMUSG00000026748	Plxdc2	-5.17611	0.00159297
ENSMUSG00000044306	4930500M09Rik	3.12946	0.00160792
ENSMUSG00000034799	Unc13a	2.62293	0.00162634
ENSMUSG00000038319	Kcnh2	-3.72592	0.00162739
ENSMUSG00000035509	Fbxl21	-5.61176	0.00166687
ENSMUSG00000001227	Sema6b	-2.44549	0.00169849
ENSMUSG00000053063	Clec12a	-2.26411	0.00174095
ENSMUSG00000074203	G430095P16Rik	-6.01968	0.00175338
ENSMUSG00000113492	Gm47792	4.92655	0.00179463
ENSMUSG00000091191	Gm17334	-2.54219	0.00180168
ENSMUSG00000035258	Abi3bp	-3.74701	0.00180408
ENSMUSG00000061878	Sphk1	6.16519	0.00182269
ENSMUSG00000100783	2310047D07Rik	-2.06756	0.00183544
ENSMUSG00000018417	Myo1b	2.38151	0.00188957
ENSMUSG00000016283	H2-M2	-5.98355	0.00190269
ENSMUSG00000085876	Gm12409	-5.96905	0.00190367
ENSMUSG00000050147	F2rl3	-2.1077	0.00191727
ENSMUSG00000065878	Snord34	2.12923	0.00191727
ENSMUSG00000046456	Tmem150b	-5.9723	0.00192462
ENSMUSG00000020032	Nuak1	-3.0669	0.0019275
ENSMUSG00000091475	2810468N07Rik	-2.42456	0.00210258
ENSMUSG00000003418	St8sia6	-2.52135	0.00210869
ENSMUSG00000020256	Aldh1l2	5.18386	0.00211054
ENSMUSG00000049532	Sall2	-2.03543	0.00211505
ENSMUSG00000076563	Igkv5-48	-4.20094	0.00218769
ENSMUSG00000022555	Dgat1	2.08135	0.00221645
ENSMUSG00000086360	Gm16214	-5.92263	0.00223405
ENSMUSG00000111639	1700019L13Rik	2.41786	0.00226765
ENSMUSG00000030255	Sspn	-2.33315	0.00227951
ENSMUSG00000028435	Aqp3	-2.9817	0.00230988
ENSMUSG00000026939	Tmem141	-2.57889	0.00232466
ENSMUSG00000028024	Enpep	2.30082	0.00232758
ENSMUSG00000037032	Apbb1	-3.32218	0.00233383
ENSMUSG00000073555	Gm4951	3.85202	0.00246122
ENSMUSG00000076754	Trgv2	-5.15749	0.0025416
ENSMUSG00000005686	Ampd3	-2.76196	0.00254734
ENSMUSG00000091754	Gm3636	2.88702	0.00256571
ENSMUSG00000087424	5730405O15Rik	-2.48887	0.00256624
ENSMUSG00000112249	Gm30262	5.81882	0.00258881
ENSMUSG00000049109	Themis	-3.44468	0.00260573
ENSMUSG00000091387	Gcnt4	5.37224	0.00260783
ENSMUSG00000038349	Plcl1	-5.04639	0.00266025
ENSMUSG00000026450	Chit1	-2.23472	0.00267386
ENSMUSG00000074139	1700057G04Rik	5.79807	0.00268726
ENSMUSG00000084985	Gm16135	-5.84564	0.00278099
ENSMUSG00000052544	St6galnac3	-2.02545	0.00281744
ENSMUSG00000105112	Gm42778	-2.70331	0.00282064
ENSMUSG00000084758	Gm12798	4.17186	0.00282638
ENSMUSG00000072844	G530011O06Rik	5.00411	0.00283634
ENSMUSG00000016262	Sertad4	6.14212	0.00284894
ENSMUSG00000005397	Nid1	-5.41971	0.00288378
ENSMUSG00000070471	Erich6	5.24368	0.00288599
ENSMUSG00000098789	Jmjd7	-2.13834	0.00289121
ENSMUSG00000040209	Zfp704	-3.84983	0.00293713
ENSMUSG00000105979	Gm43411	2.9161	0.00295118
ENSMUSG00000086443	4933421A08Rik	5.26574	0.00296001
ENSMUSG00000108283	Gm44008	-5.88061	0.00296612
ENSMUSG00000001039	B9d1	6.25155	0.0030246
ENSMUSG00000029059	Fam213b	-2.26671	0.00313073
ENSMUSG00000019992	Mtfr2	2.02221	0.00314614
ENSMUSG00000042087	4933440N22Rik	2.07217	0.00315711
ENSMUSG00000019320	Noxo1	-2.09317	0.00318438
ENSMUSG00000079033	Mef2b	-4.46785	0.00328715
ENSMUSG00000109231	Gm45737	-3.07103	0.00331974
ENSMUSG00000076549	Igkv4-68	-5.11661	0.00332995
ENSMUSG00000031255	Sytl4	-5.85413	0.00333563
ENSMUSG00000053977	Cd8a	-2.25879	0.00343465
ENSMUSG00000038560	Sp6	-5.35101	0.00358971
ENSMUSG00000083964	Gm14122	-3.22212	0.00360494
ENSMUSG00000019539	Rcn3	-2.56907	0.00360892
ENSMUSG00000074213	Gm10642	-2.35177	0.00360892
ENSMUSG00000101595	Gm29395	-4.99471	0.00365948
ENSMUSG00000106518	Gm42759	-5.31618	0.00366067
ENSMUSG00000105970	Gm43360	2.2731	0.00366067
ENSMUSG00000116961	AC117662.4	5.59282	0.00366386
ENSMUSG00000054418	2900041M22Rik	-3.77878	0.00379226
ENSMUSG00000038702	Dsel	-2.7626	0.00380385
ENSMUSG00000021947	Cryl1	-2.67486	0.00384794
ENSMUSG00000109729	Gm45418	2.66276	0.00388812
ENSMUSG00000099474	1700097N02Rik	-4.41561	0.00394623
ENSMUSG00000104206	Gm32250	5.3686	0.00396797
ENSMUSG00000111052	Gm20139	-4.10164	0.00398684
ENSMUSG00000076463	Trbv3	-5.80281	0.00405873
ENSMUSG00000019478	Rab4a	-2.46085	0.00407072
ENSMUSG00000078314	Gm14762	-5.7587	0.00411046
ENSMUSG00000111348	Gm19531	4.62324	0.00414427
ENSMUSG00000070868	Skint3	-4.93984	0.00416692
ENSMUSG00000054545	Ugt1a6a	-2.33459	0.00431039
ENSMUSG00000108897	Gm44861	2.44917	0.00433406
ENSMUSG00000049036	Tmem121	-5.77828	0.00435518
ENSMUSG00000101132	Gm8000	2.61471	0.00441564
ENSMUSG00000095571	Ighv5-17	-5.55271	0.00451162
ENSMUSG00000020758	Itgb4	-2.53628	0.00458841
ENSMUSG00000054679	Srsf12	-5.7463	0.00468866
ENSMUSG00000036334	Igsf10	5.33946	0.00470596
ENSMUSG00000086873	Gm15672	-2.08808	0.00472112
ENSMUSG00000085180	AI838599	-3.63693	0.00477117
ENSMUSG00000044338	Aplnr	4.79139	0.0048405
ENSMUSG00000000058	Cav2	-2.68776	0.00485455
ENSMUSG00000031661	Nkd1	-4.23447	0.00491533
ENSMUSG00000002104	Rapsn	-5.73228	0.00492511
ENSMUSG00000023079	Gtf2ird1	-4.26442	0.00494452
ENSMUSG00000053297	AI854703	-2.06262	0.00502323
ENSMUSG00000031486	Adgra2	-5.70563	0.00509138
ENSMUSG00000094377	Gm24407	2.49125	0.00520847
ENSMUSG00000005803	Sqor	-3.68718	0.00521301
ENSMUSG00000087008	Gm5530	5.12863	0.00523514
ENSMUSG00000086327	Slfn5os	5.62266	0.0053128
ENSMUSG00000037605	Adgrl3	-3.66469	0.00532515
ENSMUSG00000074093	Svip	-3.66427	0.00535427
ENSMUSG00000073485	H3f3aos	-2.63094	0.00546644
ENSMUSG00000064225	Paqr9	-2.24881	0.00549253
ENSMUSG00000026688	Mgst3	-2.65188	0.00554027
ENSMUSG00000028664	Ephb2	-4.76592	0.00556069
ENSMUSG00000096459	Ighv9-3	-4.57191	0.00562006
ENSMUSG00000042817	Flt3	-2.70226	0.00567109
ENSMUSG00000082604	Gm8482	-3.89964	0.00572072
ENSMUSG00000032816	Igdcc4	-3.4223	0.00572782
ENSMUSG00000094797	Igkv6-15	-2.10825	0.00585796
ENSMUSG00000106466	Gm40348	3.35494	0.00593947
ENSMUSG00000034472	Rasd2	5.53999	0.00609959
ENSMUSG00000044556	Tex38	-5.1663	0.00610752
ENSMUSG00000003534	Ddr1	-4.8238	0.00636953
ENSMUSG00000107750	Gm44013	2.84417	0.00641469
ENSMUSG00000024124	Prss30	-5.82517	0.00650441
ENSMUSG00000038742	Angptl6	2.08953	0.00654401
ENSMUSG00000030731	Syt3	-3.99031	0.00668424
ENSMUSG00000109501	Gm14377	3.41662	0.00671454
ENSMUSG00000110575	6330537M06Rik	-3.6313	0.00678742
ENSMUSG00000011463	Cpb1	-5.58503	0.00682159
ENSMUSG00000017417	Plxdc1	-4.82181	0.00683921
ENSMUSG00000048652	Samd13	-3.22135	0.00686694
ENSMUSG00000003420	Fcgrt	-4.62379	0.00688176
ENSMUSG00000094335	Igkv1-117	-4.83468	0.0069059
ENSMUSG00000021375	Kif13a	-3.09049	0.00702578
ENSMUSG00000020357	Flt4	5.78227	0.00712013
ENSMUSG00000091971	Hspa1a	2.16624	0.00720142
ENSMUSG00000084918	Gm12708	-2.53219	0.00736344
ENSMUSG00000028264	Spaca1	-2.42016	0.00748799
ENSMUSG00000029361	Nos1	-5.63972	0.00750663
ENSMUSG00000105703	Gm43305	2.25726	0.00753749
ENSMUSG00000097021	4933433G15Rik	2.08079	0.00763711
ENSMUSG00000022353	Mtss1	-2.20718	0.00771041
ENSMUSG00000090024	Gm16350	3.44324	0.00778907
ENSMUSG00000028637	Ccdc30	-3.80777	0.00782694
ENSMUSG00000042684	Npl	-5.72494	0.00784474
ENSMUSG00000000957	Mmp14	2.42756	0.00795491
ENSMUSG00000103532	Gm4430	-3.64693	0.00799118
ENSMUSG00000030643	Rab30	-2.07182	0.00801809
ENSMUSG00000039521	Foxp3	-3.57768	0.00818202
ENSMUSG00000048772	Tmem53	-2.67923	0.00831752
ENSMUSG00000000318	Clec10a	-4.20194	0.00832158
ENSMUSG00000087484	2900089D17Rik	-2.56599	0.00835402
ENSMUSG00000079450	Cldn34c1	-5.6628	0.00841095
ENSMUSG00000084632	Gm23887	-4.10783	0.00844211
ENSMUSG00000029861	Fam131b	-4.34181	0.00858525
ENSMUSG00000094345	Igkv14-126	-3.36459	0.00862411
ENSMUSG00000100733	4932411K12Rik	4.04719	0.00874106
ENSMUSG00000022199	Slc22a17	-2.15879	0.00882103
ENSMUSG00000022659	Gcsam	-5.56931	0.00903789
ENSMUSG00000083282	Ctsf	-4.34661	0.00914489
ENSMUSG00000045968	Teddm2	-3.97721	0.00915288
ENSMUSG00000037872	Ackr1	-5.59523	0.00927788
ENSMUSG00000021087	Rtn1	-3.90177	0.00930278
ENSMUSG00000062310	Glrp1	2.57912	0.00933738
ENSMUSG00000020279	Il9r	-2.82068	0.00960732
ENSMUSG00000106219	5830416I19Rik	-5.54408	0.0096901
ENSMUSG00000002944	Cd36	-2.2197	0.00982891

## Sheet: Trail KO_diff. expressed genes
Differentially expressed genes derived from the comparison between infected versus naive Trail-/- NK cells (for an adjusted p-value < 0.01 and absolute log2 fold change ≥ 2). Genes were sorted according to their adjusted p-value. Positive log2 fold change indicates an overall upregulation in infected samples.
	Gene Symbol	Log2(FC)	Adj.Pvalue
ENSMUSG00000009035	Tmem184b	3.61172	0
ENSMUSG00000057596	Trim30d	4.1211	0
ENSMUSG00000070327	Rnf213	4.2648	0
ENSMUSG00000000386	Mx1	5.99953	0
ENSMUSG00000041827	Oasl1	6.26951	0
ENSMUSG00000030107	Usp18	6.46218	0
ENSMUSG00000039236	Isg20	6.6099	0
ENSMUSG00000035692	Isg15	6.8571	0
ENSMUSG00000020641	Rsad2	6.97739	0
ENSMUSG00000073489	Ifi204	7.14554	0
ENSMUSG00000111118	Gm6545	6.92797	1.50015e-298
ENSMUSG00000027514	Zbp1	4.02767	1.01581e-284
ENSMUSG00000075602	Ly6a	6.95053	6.14525e-279
ENSMUSG00000073491	Ifi213	4.01443	3.21422e-256
ENSMUSG00000023341	Mx2	7.72109	1.76202e-251
ENSMUSG00000030921	Trim30a	3.5245	1.7517e-240
ENSMUSG00000048534	Jaml	4.69033	4.99765e-240
ENSMUSG00000029561	Oasl2	5.61224	7.44604e-234
ENSMUSG00000036986	Pml	3.28071	1.06392e-232
ENSMUSG00000026896	Ifih1	3.51278	2.35095e-225
ENSMUSG00000066363	Serpina3f	4.99804	1.0563e-218
ENSMUSG00000027580	Helz2	3.3816	2.11447e-215
ENSMUSG00000045092	S1pr1	-3.97616	1.82779e-213
ENSMUSG00000104713	Gbp6	5.06236	3.5647e-211
ENSMUSG00000016756	Cmah	-3.87304	1.12372e-210
ENSMUSG00000046718	Bst2	5.28646	4.22603e-206
ENSMUSG00000026536	Ifi211	7.01523	1.15091e-205
ENSMUSG00000024677	Ms4a6b	3.11435	2.24124e-195
ENSMUSG00000028965	Tnfrsf9	4.08622	1.57363e-193
ENSMUSG00000105096	Gbp10	6.67744	3.60992e-192
ENSMUSG00000036381	P2ry14	4.72952	1.11859e-181
ENSMUSG00000078349	AW011738	4.58414	1.56136e-173
ENSMUSG00000040483	Xaf1	3.27633	4.97887e-173
ENSMUSG00000020572	Nampt	3.08169	1.84736e-168
ENSMUSG00000040010	Slc7a5	5.27057	6.84283e-165
ENSMUSG00000017830	Dhx58	3.76256	2.78744e-164
ENSMUSG00000006310	Zbtb32	9.44692	1.37175e-162
ENSMUSG00000015437	Gzmb	4.57418	5.54226e-160
ENSMUSG00000027293	Ehd4	3.05015	2.61747e-159
ENSMUSG00000040584	Abcb1a	2.91472	1.27311e-154
ENSMUSG00000024079	Eif2ak2	3.59642	1.8429e-153
ENSMUSG00000037242	Clic4	2.92504	5.3865e-152
ENSMUSG00000067212	H2-T23	2.31165	1.74197e-150
ENSMUSG00000034796	Cpne7	-4.07257	1.79945e-143
ENSMUSG00000005043	Sgsh	-4.36107	1.93346e-142
ENSMUSG00000020089	Ppa1	4.07648	7.09814e-142
ENSMUSG00000019082	Slc25a22	3.12961	1.17279e-139
ENSMUSG00000000791	Il12rb1	2.81137	2.40708e-139
ENSMUSG00000091649	Phf11b	3.70403	3.12483e-138
ENSMUSG00000037321	Tap1	2.08159	8.81362e-134
ENSMUSG00000029298	Gbp9	2.4954	8.93905e-132
ENSMUSG00000032578	Cish	3.8943	6.42634e-129
ENSMUSG00000053835	H2-T24	3.20774	3.33166e-127
ENSMUSG00000079017	Ifi27l2a	3.88236	3.03283e-126
ENSMUSG00000025163	Cd7	-5.07084	8.31071e-126
ENSMUSG00000002983	Relb	2.50886	2.18309e-125
ENSMUSG00000029798	Herc6	3.23829	3.8745e-124
ENSMUSG00000078853	Igtp	3.2554	8.41614e-122
ENSMUSG00000069844	Sco1	3.7204	2.16346e-120
ENSMUSG00000036944	Tmem71	-2.57442	1.83592e-119
ENSMUSG00000032661	Oas3	5.31667	2.93259e-116
ENSMUSG00000027330	Cdc25b	-3.89585	6.5277e-116
ENSMUSG00000020142	Slc1a4	6.19723	6.66242e-114
ENSMUSG00000038507	Parp12	4.03092	1.49415e-112
ENSMUSG00000064373	Selenop	-2.97663	9.70005e-111
ENSMUSG00000054404	Slfn5	4.8271	4.63531e-110
ENSMUSG00000042726	Trafd1	2.38741	7.69066e-109
ENSMUSG00000022309	Angpt1	-4.96041	1.35044e-107
ENSMUSG00000021453	Gadd45g	4.97399	1.37743e-107
ENSMUSG00000005667	Mthfd2	4.28705	7.79627e-107
ENSMUSG00000058392	Rrp1b	2.45993	1.37929e-106
ENSMUSG00000024066	Xdh	2.19243	2.89313e-106
ENSMUSG00000026770	Il2ra	5.14675	4.1277e-105
ENSMUSG00000053175	Bcl3	2.83784	3.23176e-104
ENSMUSG00000024675	Ms4a4c	3.70812	4.62775e-103
ENSMUSG00000026864	Hspa5	2.48714	6.53047e-103
ENSMUSG00000022906	Parp9	2.79547	9.45524e-103
ENSMUSG00000031628	Casp3	2.2085	4.18208e-102
ENSMUSG00000032115	Hyou1	2.69366	6.21111e-102
ENSMUSG00000070501	Ifi214	2.83123	1.86808e-100
ENSMUSG00000052776	Oas1a	3.92726	5.22311e-100
ENSMUSG00000078616	Trim30c	5.94936	7.90587e-100
ENSMUSG00000020638	Cmpk2	4.06379	3.4666e-99
ENSMUSG00000039747	Orai2	-2.43646	1.13729e-98
ENSMUSG00000034855	Cxcl10	9.12593	1.39741e-98
ENSMUSG00000033880	Lgals3bp	2.93625	1.94677e-98
ENSMUSG00000029299	Abcg3	-4.14312	2.21059e-98
ENSMUSG00000041481	Serpina3g	2.63966	1.9039e-96
ENSMUSG00000074151	Nlrc5	2.10224	2.47876e-96
ENSMUSG00000040033	Stat2	2.35501	2.57281e-96
ENSMUSG00000033538	Casp4	3.8155	2.91426e-96
ENSMUSG00000091549	Gm6548	3.21813	9.04003e-96
ENSMUSG00000002307	Daxx	2.57749	9.35269e-95
ENSMUSG00000071068	Treml2	3.60661	5.0377e-94
ENSMUSG00000040548	Tex2	2.96584	3.95243e-93
ENSMUSG00000070369	Itgad	-2.90966	4.56584e-92
ENSMUSG00000044703	Phf11a	4.66803	6.71731e-92
ENSMUSG00000033355	Rtp4	4.11193	9.83101e-91
ENSMUSG00000032135	Mcam	-3.10992	3.77148e-90
ENSMUSG00000025225	Nfkb2	3.1638	6.88186e-90
ENSMUSG00000062007	Hsh2d	3.65278	1.6272e-89
ENSMUSG00000010358	Ifi35	2.42436	1.6927e-89
ENSMUSG00000026749	Nek6	3.72702	7.05244e-89
ENSMUSG00000037921	Ddx60	2.64264	2.50922e-88
ENSMUSG00000039531	Zufsp	2.33315	2.50192e-87
ENSMUSG00000035208	Slfn8	2.46019	4.13134e-87
ENSMUSG00000045932	Ifit2	3.57301	1.00663e-86
ENSMUSG00000031960	Aars	2.81459	1.70826e-86
ENSMUSG00000090272	Mndal	2.00851	3.68897e-86
ENSMUSG00000032657	Fam189b	-3.09508	1.35025e-85
ENSMUSG00000063694	Cycs	2.49528	1.64499e-84
ENSMUSG00000059498	Fcgr3	-3.16387	6.16525e-82
ENSMUSG00000012519	Mlkl	2.78087	8.85485e-82
ENSMUSG00000038179	Slamf7	2.4011	1.72639e-81
ENSMUSG00000034422	Parp14	2.27749	1.84825e-81
ENSMUSG00000002227	Mov10	2.12106	5.24434e-81
ENSMUSG00000026104	Stat1	2.54705	5.42293e-81
ENSMUSG00000071350	Setdb2	2.22861	1.33893e-80
ENSMUSG00000091144	Phf11c	3.45837	2.7339e-80
ENSMUSG00000079363	Gbp4	2.09877	5.54049e-80
ENSMUSG00000049401	Ogfr	2.19685	2.96997e-79
ENSMUSG00000027951	Adar	2.08152	6.19854e-79
ENSMUSG00000026767	Mindy3	2.08131	8.34979e-79
ENSMUSG00000043079	Synpo	3.92993	8.62136e-78
ENSMUSG00000048756	Foxo3	-2.4109	1.34618e-77
ENSMUSG00000003814	Calr	2.30971	1.75601e-77
ENSMUSG00000028076	Cd1d1	-3.08129	3.33629e-77
ENSMUSG00000039997	Ifi203	2.13861	3.5908e-77
ENSMUSG00000022099	Dmtn	5.43615	1.30705e-76
ENSMUSG00000028037	Ifi44	7.28467	2.91046e-76
ENSMUSG00000096054	Syne1	-2.94977	7.45277e-76
ENSMUSG00000082154	Gm16464	4.31445	3.81235e-75
ENSMUSG00000032776	Mctp2	2.29771	9.59525e-75
ENSMUSG00000079197	Psme2	2.12585	1.59094e-73
ENSMUSG00000032575	Manf	2.28598	1.04965e-72
ENSMUSG00000024059	Clip4	-5.53144	1.75035e-72
ENSMUSG00000063268	Parp10	2.09689	2.09404e-72
ENSMUSG00000042675	Ypel3	-2.84121	8.07383e-72
ENSMUSG00000041313	Slc7a1	2.69543	1.26302e-71
ENSMUSG00000037405	Icam1	3.09689	1.86392e-71
ENSMUSG00000032652	Crebl2	-2.53973	2.98851e-71
ENSMUSG00000030137	Tuba8	3.88453	5.03158e-71
ENSMUSG00000042688	Mapk6	2.60281	3.70712e-70
ENSMUSG00000041642	Kif21b	-2.60612	6.37197e-70
ENSMUSG00000006362	Cbfa2t3	-2.81568	1.0697e-69
ENSMUSG00000018909	Arrb1	-3.64639	8.56879e-69
ENSMUSG00000022358	Fbxo32	-3.15505	7.22189e-68
ENSMUSG00000010755	Cars	2.73216	9.14962e-68
ENSMUSG00000025017	Pik3ap1	2.00278	1.05649e-66
ENSMUSG00000079186	Gzmc	4.18334	1.83539e-66
ENSMUSG00000028970	Abcb1b	2.97485	2.57381e-66
ENSMUSG00000028793	Rnf19b	3.44792	3.9864e-66
ENSMUSG00000053411	Cbx7	-2.13462	4.10899e-66
ENSMUSG00000096954	Gdap10	2.99118	7.27099e-66
ENSMUSG00000026573	Xcl1	2.79562	8.85886e-66
ENSMUSG00000025498	Irf7	3.53801	1.62811e-65
ENSMUSG00000078485	Plekhn1	-2.12005	1.92781e-65
ENSMUSG00000078763	Slfn1	3.26582	2.43572e-65
ENSMUSG00000020042	Btbd11	-2.82346	5.59168e-65
ENSMUSG00000023272	Creld2	2.41731	6.40305e-65
ENSMUSG00000000489	Pdgfb	-2.17033	6.56168e-65
ENSMUSG00000037849	Ifi206	3.05972	1.2076e-64
ENSMUSG00000029322	Plac8	3.38718	1.6839e-64
ENSMUSG00000027605	Acss2	-2.34919	2.08962e-64
ENSMUSG00000050232	Cxcr3	-2.92674	2.88067e-64
ENSMUSG00000034614	Pik3ip1	-4.55447	2.86282e-63
ENSMUSG00000057143	Trim12c	2.14848	2.90585e-63
ENSMUSG00000001123	Lgals9	2.05892	3.45513e-63
ENSMUSG00000024640	Psat1	2.41046	3.89144e-63
ENSMUSG00000028633	Ctps	2.24799	5.15385e-63
ENSMUSG00000025036	Sfxn2	2.17578	5.77841e-63
ENSMUSG00000054520	Sh3bp2	2.53564	2.27245e-61
ENSMUSG00000070284	Gmppb	2.01527	5.3481e-61
ENSMUSG00000110279	Gm45552	-3.79688	6.25705e-61
ENSMUSG00000027589	Pcmtd2	-2.31619	1.26759e-60
ENSMUSG00000020883	Fbxl20	-2.23585	2.60032e-60
ENSMUSG00000027985	Lef1	-3.16359	2.63877e-60
ENSMUSG00000101389	Ms4a4a	2.87221	2.94119e-60
ENSMUSG00000000782	Tcf7	-3.01835	3.68899e-60
ENSMUSG00000042903	Foxo4	-2.91525	1.00807e-59
ENSMUSG00000021482	Aaed1	-2.04295	2.72419e-59
ENSMUSG00000097325	Gm16897	3.20556	2.82566e-59
ENSMUSG00000040296	Ddx58	2.02376	1.19354e-58
ENSMUSG00000114761	Gm47242	7.86955	1.26813e-58
ENSMUSG00000023055	Calcoco1	-2.61178	1.75687e-58
ENSMUSG00000056602	Fry	-2.41937	2.31582e-58
ENSMUSG00000037235	Mxd4	-3.56446	3.39579e-58
ENSMUSG00000033697	Arhgap39	2.00582	3.70909e-58
ENSMUSG00000105504	Gbp5	3.36713	5.41748e-58
ENSMUSG00000052566	Hook2	2.4941	8.09644e-58
ENSMUSG00000021696	Elovl7	-2.20935	1.35308e-57
ENSMUSG00000039232	Stx11	2.07526	1.36389e-56
ENSMUSG00000026950	Neb	4.2989	2.98319e-56
ENSMUSG00000030156	Cd69	3.29356	3.52015e-56
ENSMUSG00000053166	Cdh22	-4.06562	8.61906e-56
ENSMUSG00000049313	Sorl1	-2.44403	8.70653e-56
ENSMUSG00000031834	Pik3r2	-2.50652	1.96283e-55
ENSMUSG00000048905	4930539E08Rik	4.20794	6.79336e-55
ENSMUSG00000022051	Bnip3l	-2.44496	7.9649e-55
ENSMUSG00000004568	Arhgef18	-2.04047	1.65462e-54
ENSMUSG00000079620	Muc4	3.64979	2.33184e-54
ENSMUSG00000020092	Pald1	-2.24296	3.794e-54
ENSMUSG00000046352	Gjb2	3.78773	4.95128e-54
ENSMUSG00000020623	Map2k6	-5.00413	8.10659e-54
ENSMUSG00000106734	Gm20559	2.08006	1.28137e-53
ENSMUSG00000027883	Gpsm2	3.58421	2.1518e-53
ENSMUSG00000064267	Hvcn1	-2.64018	2.51506e-53
ENSMUSG00000030124	Lag3	2.77682	6.19298e-53
ENSMUSG00000094796	BC147527	2.42709	1.27716e-52
ENSMUSG00000034118	Tpst1	3.1671	9.58751e-52
ENSMUSG00000024737	Slc15a3	3.54257	1.41632e-51
ENSMUSG00000020571	Pdia6	2.07671	2.00164e-51
ENSMUSG00000042644	Itpr3	-2.01315	2.21977e-51
ENSMUSG00000037138	Aff3	-3.72729	2.25614e-51
ENSMUSG00000020873	Slc35b1	2.03053	2.39265e-51
ENSMUSG00000028268	Gbp3	2.49075	2.81595e-51
ENSMUSG00000028088	Fmo5	-3.10098	5.99914e-51
ENSMUSG00000046329	Slc25a23	-3.58007	6.87148e-51
ENSMUSG00000025025	Mxi1	-2.40669	7.035e-51
ENSMUSG00000043263	Ifi209	2.36015	7.08017e-51
ENSMUSG00000034156	Tspoap1	2.10311	1.28133e-50
ENSMUSG00000006442	Srm	2.88296	1.87497e-50
ENSMUSG00000031024	St5	-2.36451	1.99481e-50
ENSMUSG00000037851	Iars	2.06003	2.65655e-50
ENSMUSG00000031155	Pim2	2.32831	3.49052e-50
ENSMUSG00000019990	Pde7b	4.83111	4.62248e-50
ENSMUSG00000026000	Lancl1	-2.18795	6.12198e-50
ENSMUSG00000034731	Dgkh	3.03603	7.72828e-50
ENSMUSG00000032411	Tfdp2	-3.43347	1.4059e-49
ENSMUSG00000062488	Ifit3b	5.17062	3.09262e-49
ENSMUSG00000031239	Itm2a	-2.13691	5.13126e-49
ENSMUSG00000024900	Cpt1a	-2.18178	2.14714e-48
ENSMUSG00000028655	Mfsd2a	4.44593	3.00414e-48
ENSMUSG00000034227	Foxj1	3.67022	1.15725e-47
ENSMUSG00000074896	Ifit3	5.8502	2.28732e-47
ENSMUSG00000032192	Gnb5	2.66995	2.55766e-47
ENSMUSG00000028756	Pink1	-2.23702	2.89035e-47
ENSMUSG00000027030	Stk39	2.31692	4.83583e-47
ENSMUSG00000027452	Acss1	-2.77236	5.13833e-47
ENSMUSG00000036067	Slc2a6	2.63956	5.23636e-47
ENSMUSG00000052949	Rnf157	2.13717	1.16855e-46
ENSMUSG00000017897	Eya2	-2.03122	4.57515e-46
ENSMUSG00000032946	Rasgrp2	-3.03307	4.74865e-46
ENSMUSG00000039145	Camk1d	-2.42691	4.97944e-46
ENSMUSG00000066677	Ifi208	2.9998	5.93797e-46
ENSMUSG00000030064	Frmd4b	2.22017	6.05461e-46
ENSMUSG00000014599	Csf1	3.73562	1.169e-45
ENSMUSG00000032369	Plscr1	2.60771	1.41885e-45
ENSMUSG00000058755	Osm	2.48347	1.46394e-45
ENSMUSG00000078429	Ctdsp2	-2.11197	1.99225e-45
ENSMUSG00000048852	Gm12185	4.00234	2.24521e-45
ENSMUSG00000024754	Tmem2	2.32347	2.53593e-45
ENSMUSG00000040328	Olfr56	3.66854	3.54433e-45
ENSMUSG00000031700	Gpt2	4.29098	6.29391e-45
ENSMUSG00000034459	Ifit1	5.48811	6.38628e-45
ENSMUSG00000032344	Mb21d1	2.10463	1.94011e-44
ENSMUSG00000025743	Sdc3	4.85978	3.04088e-44
ENSMUSG00000034993	Vat1	-2.71498	3.64147e-44
ENSMUSG00000045441	Gprin3	-2.812	5.32733e-44
ENSMUSG00000104340	Gm10522	-2.49048	2.65255e-43
ENSMUSG00000019872	Smpdl3a	-2.65706	2.9975e-43
ENSMUSG00000025007	Aldh18a1	2.19018	3.81185e-43
ENSMUSG00000074497	A430078G23Rik	-2.1832	3.93363e-43
ENSMUSG00000056629	Fkbp2	2.10657	5.78234e-43
ENSMUSG00000006732	Mettl1	2.72305	2.64256e-42
ENSMUSG00000031028	Tub	4.00907	5.35858e-42
ENSMUSG00000048924	Ccdc125	-2.25316	5.51957e-42
ENSMUSG00000001156	Mxd1	2.81958	6.23033e-42
ENSMUSG00000060519	Tor3a	2.21901	6.25983e-42
ENSMUSG00000037509	Arhgef4	-2.30413	1.16097e-41
ENSMUSG00000051359	Ncald	-2.09169	1.38836e-41
ENSMUSG00000086825	Gm15675	-2.70886	1.85588e-41
ENSMUSG00000050350	Gpr18	2.58701	3.90075e-41
ENSMUSG00000074749	Kiz	-2.70386	5.58681e-41
ENSMUSG00000040907	Atp1a3	-3.17862	1.19858e-40
ENSMUSG00000025403	Shmt2	2.21031	1.40337e-40
ENSMUSG00000032715	Trib3	7.78708	3.40257e-40
ENSMUSG00000026389	Steap3	-2.65053	3.68675e-40
ENSMUSG00000056418	BC043934	-2.651	6.89152e-40
ENSMUSG00000018012	Rac3	-3.01014	7.59075e-40
ENSMUSG00000045287	Rtn4rl1	-3.60115	8.16871e-40
ENSMUSG00000047419	Cmya5	-3.6637	8.2021e-40
ENSMUSG00000026700	Tnfsf4	4.13904	9.86592e-40
ENSMUSG00000030605	Mfge8	-2.18257	1.24179e-39
ENSMUSG00000056476	Med12l	2.39737	1.2924e-39
ENSMUSG00000040270	Bach2	-2.24015	1.35638e-39
ENSMUSG00000000056	Narf	-2.26797	1.49168e-39
ENSMUSG00000046949	Nqo2	-2.44674	1.83567e-39
ENSMUSG00000053398	Phgdh	2.20845	2.20539e-39
ENSMUSG00000032392	Parp16	-3.36228	1.04926e-38
ENSMUSG00000038260	Trpm4	-2.32246	1.14819e-38
ENSMUSG00000023912	Slc25a27	-3.30632	3.81876e-38
ENSMUSG00000004040	Stat3	2.44979	6.60721e-38
ENSMUSG00000046879	Irgm1	2.66857	8.06748e-38
ENSMUSG00000021109	Hif1a	2.32512	9.31236e-38
ENSMUSG00000020534	Shmt1	3.66644	1.18788e-37
ENSMUSG00000001228	Uhrf1	2.27131	1.62062e-37
ENSMUSG00000041849	Card6	-2.31605	2.51794e-37
ENSMUSG00000021069	Pygl	-2.8185	2.81731e-37
ENSMUSG00000037991	Rmi2	4.65244	3.53018e-37
ENSMUSG00000113328	Gm47260	2.13476	6.55687e-37
ENSMUSG00000003882	Il7r	-2.33876	8.60325e-37
ENSMUSG00000054619	Mettl7a1	-2.73253	1.17883e-36
ENSMUSG00000030134	Rasgef1a	-2.84865	1.56739e-36
ENSMUSG00000039577	Nphp4	2.81981	2.70613e-36
ENSMUSG00000079227	Ccr5	2.15973	2.76894e-36
ENSMUSG00000073494	Sh2d1b2	6.20409	3.23317e-36
ENSMUSG00000019066	Rab3d	-2.45158	3.52256e-36
ENSMUSG00000036880	Acaa2	-2.25753	4.61817e-36
ENSMUSG00000028565	Nfia	-3.30065	5.05174e-36
ENSMUSG00000085603	Gm11346	-2.56928	5.45354e-36
ENSMUSG00000055541	Lair1	-2.77302	6.66224e-36
ENSMUSG00000031391	L1cam	-2.05149	6.88501e-36
ENSMUSG00000097567	Gm26637	2.78246	6.88501e-36
ENSMUSG00000020577	Tspan13	2.13362	1.03042e-35
ENSMUSG00000041696	Rasl12	-2.1613	1.06072e-35
ENSMUSG00000061451	Tmem151a	-2.18743	1.24811e-35
ENSMUSG00000010095	Slc3a2	2.39114	3.06962e-35
ENSMUSG00000022346	Myc	2.13114	5.54317e-35
ENSMUSG00000020486	Sept4	-2.32302	1.8164e-34
ENSMUSG00000055862	Izumo4	-2.49046	2.04818e-34
ENSMUSG00000030083	Abtb1	-2.34357	2.63285e-34
ENSMUSG00000000594	Gm2a	-2.07083	3.12402e-34
ENSMUSG00000068245	Phf11d	4.06429	4.33995e-34
ENSMUSG00000027570	Col9a3	2.41629	1.26895e-33
ENSMUSG00000025492	Ifitm3	3.05804	1.27195e-33
ENSMUSG00000053702	Nebl	-3.97712	1.77523e-33
ENSMUSG00000037348	Paqr7	-2.97476	1.92235e-33
ENSMUSG00000038967	Pdk2	-3.0552	2.28117e-33
ENSMUSG00000003382	Etv3	2.08985	2.28839e-33
ENSMUSG00000051098	Mblac2	-2.57505	2.4863e-33
ENSMUSG00000021238	Aldh6a1	-2.60431	2.79012e-33
ENSMUSG00000020297	Nsg2	-3.18143	3.25606e-33
ENSMUSG00000035275	Raver2	-3.33029	3.39294e-33
ENSMUSG00000032690	Oas2	3.5792	4.90376e-33
ENSMUSG00000037306	Man1c1	-2.01537	6.09392e-33
ENSMUSG00000024778	Fas	2.74002	1.04562e-32
ENSMUSG00000078921	Tgtp2	2.54219	1.62434e-32
ENSMUSG00000024600	Slc27a6	-3.84066	7.47625e-32
ENSMUSG00000024235	Map3k8	2.43547	1.23643e-31
ENSMUSG00000030203	Dusp16	2.53337	1.33132e-31
ENSMUSG00000028957	Per3	-2.42719	3.33709e-31
ENSMUSG00000114185	Gm47662	3.01032	4.28033e-31
ENSMUSG00000045362	Tnfrsf26	-2.89769	4.73368e-31
ENSMUSG00000004347	Pde1c	-2.69173	1.22302e-30
ENSMUSG00000058756	Thra	-4.76741	1.97365e-30
ENSMUSG00000035944	Ttc38	-2.01607	2.4821e-30
ENSMUSG00000033955	Tnks1bp1	2.14915	4.71345e-30
ENSMUSG00000017405	Nek8	2.51549	4.81171e-30
ENSMUSG00000023947	Nfkbie	2.64602	8.71543e-30
ENSMUSG00000034394	Lif	4.81184	9.59741e-30
ENSMUSG00000083161	Gm11427	2.25385	9.79729e-30
ENSMUSG00000069874	Irgm2	2.1211	2.23794e-29
ENSMUSG00000078486	Perm1	3.79998	2.34034e-29
ENSMUSG00000025790	Slco3a1	2.16783	3.16222e-29
ENSMUSG00000059554	Ccdc28a	-2.77614	3.25685e-29
ENSMUSG00000055692	Tmem191c	-3.70332	3.74079e-29
ENSMUSG00000115969	AC119264.1	4.32123	3.88394e-29
ENSMUSG00000034522	Zfp395	-2.0174	4.43306e-29
ENSMUSG00000001348	Acp5	-2.29853	6.12577e-29
ENSMUSG00000046213	Cym	-2.15533	7.62473e-29
ENSMUSG00000032000	Birc3	2.11068	1.35531e-28
ENSMUSG00000044566	Cage1	2.71893	1.49719e-28
ENSMUSG00000044583	Tlr7	2.71956	1.60692e-28
ENSMUSG00000079299	Klrb1	-2.90639	1.90602e-28
ENSMUSG00000047250	Ptgs1	-3.92257	2.15496e-28
ENSMUSG00000029658	Wdr95	-2.04938	2.97564e-28
ENSMUSG00000029603	Dtx1	-2.204	3.05653e-28
ENSMUSG00000000628	Hk2	2.3849	3.11586e-28
ENSMUSG00000067235	H2-Q10	2.65448	4.29249e-28
ENSMUSG00000053310	Nrgn	-2.15266	6.66898e-28
ENSMUSG00000087259	2610035D17Rik	-3.00185	8.19577e-28
ENSMUSG00000030699	Tbx6	-3.48695	8.72523e-28
ENSMUSG00000042784	Muc1	3.18157	9.52073e-28
ENSMUSG00000032093	Cd3e	-2.87966	1.14939e-27
ENSMUSG00000102900	Gm37811	-5.38551	1.28976e-27
ENSMUSG00000004187	Kifc2	-2.71454	1.38178e-27
ENSMUSG00000035919	Bbs9	-2.20192	1.40209e-27
ENSMUSG00000055612	Cdca7	2.94925	1.80174e-27
ENSMUSG00000040511	Pvr	2.58932	3.92843e-27
ENSMUSG00000037474	Dtl	2.707	4.63133e-27
ENSMUSG00000022773	Ypel1	-3.56668	5.65819e-27
ENSMUSG00000090881	Gm6904	2.34732	6.61146e-27
ENSMUSG00000097796	Gm16702	-5.64023	7.55107e-27
ENSMUSG00000044345	Marveld1	-2.20243	9.71387e-27
ENSMUSG00000041132	N4bp2l1	-2.15782	1.29769e-26
ENSMUSG00000029408	Abcb9	2.34613	1.92531e-26
ENSMUSG00000020846	Rflnb	-3.5496	3.14414e-26
ENSMUSG00000027984	Hadh	-2.22068	3.26264e-26
ENSMUSG00000022131	Gpr180	-2.07264	3.37546e-26
ENSMUSG00000066894	Vsig10	-2.55764	6.72734e-26
ENSMUSG00000044199	S1pr4	-2.07706	6.9626e-26
ENSMUSG00000056174	Col8a2	-2.57341	1.01368e-25
ENSMUSG00000104835	Gm5547	-2.24388	1.10419e-25
ENSMUSG00000082292	Gm12250	2.55947	1.11162e-25
ENSMUSG00000038776	Ephx1	-2.46031	2.21864e-25
ENSMUSG00000032561	Acpp	-3.87296	4.69554e-25
ENSMUSG00000024975	Pdcd4	-2.04971	6.2454e-25
ENSMUSG00000097353	A430046D13Rik	-2.45771	6.39197e-25
ENSMUSG00000011179	Odc1	2.13059	1.15379e-24
ENSMUSG00000042073	Abhd14b	-2.46711	1.17105e-24
ENSMUSG00000053965	Pde5a	2.66939	2.34344e-24
ENSMUSG00000039109	F13a1	-3.71563	2.64681e-24
ENSMUSG00000043753	Dmrta1	-4.16979	2.95103e-24
ENSMUSG00000031442	Mcf2l	-2.11293	4.03926e-24
ENSMUSG00000100658	F730311O21Rik	-3.21528	5.60238e-24
ENSMUSG00000020798	Spns3	-4.08755	6.33283e-24
ENSMUSG00000039908	Slc26a11	-4.54977	6.56869e-24
ENSMUSG00000044350	Lacc1	2.80428	1.13102e-23
ENSMUSG00000020178	Adora2a	2.05605	1.46091e-23
ENSMUSG00000054072	Iigp1	6.09783	2.41154e-23
ENSMUSG00000028362	Tnfsf8	2.52607	2.87577e-23
ENSMUSG00000026069	Il1rl1	3.41801	3.74749e-23
ENSMUSG00000033287	Kctd17	2.43167	3.92992e-23
ENSMUSG00000019437	Tlcd1	2.91379	4.29299e-23
ENSMUSG00000003555	Cyp17a1	-2.12617	5.09465e-23
ENSMUSG00000038264	Sema7a	5.59634	5.34347e-23
ENSMUSG00000021983	Atp8a2	-5.08886	9.29703e-23
ENSMUSG00000016942	Tmprss6	4.50959	1.1014e-22
ENSMUSG00000005338	Cadm3	-5.90836	1.42126e-22
ENSMUSG00000022848	Dirc2	-3.34493	1.78288e-22
ENSMUSG00000017737	Mmp9	-3.08056	1.90172e-22
ENSMUSG00000038594	Cep85l	2.16083	1.93647e-22
ENSMUSG00000035960	Apex1	2.15405	2.07797e-22
ENSMUSG00000002033	Cd3g	-3.16863	2.21508e-22
ENSMUSG00000085501	Gm11772	3.43226	2.29538e-22
ENSMUSG00000040016	Ptger3	4.55032	8.03701e-22
ENSMUSG00000114937	Gm30054	-2.49619	1.01877e-21
ENSMUSG00000086718	Gm16069	-4.01714	1.75977e-21
ENSMUSG00000027078	Ube2l6	2.67883	2.17119e-21
ENSMUSG00000031639	Tlr3	3.01576	2.52462e-21
ENSMUSG00000071324	Armc2	-4.26022	2.79861e-21
ENSMUSG00000047751	Utf1	3.5499	2.94064e-21
ENSMUSG00000024912	Fosl1	5.19427	3.78556e-21
ENSMUSG00000025950	Idh1	-2.27157	3.91892e-21
ENSMUSG00000020642	Rnf144a	-3.24778	3.93155e-21
ENSMUSG00000027071	P2rx3	4.5356	4.03945e-21
ENSMUSG00000072640	Lyrm9	-2.11494	4.12109e-21
ENSMUSG00000101438	Gm19412	2.53677	8.43742e-21
ENSMUSG00000085995	Gm2788	-3.15401	8.50291e-21
ENSMUSG00000039137	Whrn	3.56121	1.15829e-20
ENSMUSG00000086938	4930481A15Rik	-2.46019	1.21916e-20
ENSMUSG00000047146	Tet1	-2.50973	1.31415e-20
ENSMUSG00000029287	Tgfbr3	-2.86016	1.5892e-20
ENSMUSG00000028860	Sytl1	-2.88736	1.84829e-20
ENSMUSG00000054723	Vmac	-2.21111	2.35042e-20
ENSMUSG00000026672	Optn	2.16972	2.47946e-20
ENSMUSG00000034563	Ccpg1	-2.36434	3.43189e-20
ENSMUSG00000005533	Igf1r	-3.28602	3.79043e-20
ENSMUSG00000045312	Lhfpl2	4.56996	5.26469e-20
ENSMUSG00000058287	Gm12253	6.80045	5.95446e-20
ENSMUSG00000053113	Socs3	2.00001	6.33458e-20
ENSMUSG00000096655	1700065D16Rik	3.33977	7.21685e-20
ENSMUSG00000061578	Ksr2	-3.82762	8.74583e-20
ENSMUSG00000038550	Ciart	2.13312	1.49746e-19
ENSMUSG00000009633	G0s2	-3.51942	1.58523e-19
ENSMUSG00000026880	Stom	2.46078	1.6239e-19
ENSMUSG00000026604	Ptpn14	-2.62101	1.85595e-19
ENSMUSG00000102752	Gm7694	-2.26509	2.39562e-19
ENSMUSG00000045659	Plekha7	-2.25713	2.66197e-19
ENSMUSG00000005803	Sqor	-2.73519	2.84911e-19
ENSMUSG00000042345	Ubash3a	-2.20899	2.89476e-19
ENSMUSG00000038400	Pmepa1	4.69897	2.9588e-19
ENSMUSG00000058794	Nfe2	-2.87493	4.12954e-19
ENSMUSG00000068874	Selenbp1	-2.20119	4.28839e-19
ENSMUSG00000056054	S100a8	-3.04241	5.52196e-19
ENSMUSG00000039395	Mreg	2.81138	8.11832e-19
ENSMUSG00000028587	Orc1	3.58207	8.98765e-19
ENSMUSG00000028743	Akr7a5	-2.02213	1.03951e-18
ENSMUSG00000049488	Tmem67	2.36705	1.42282e-18
ENSMUSG00000001020	S100a4	-3.39615	1.51343e-18
ENSMUSG00000030854	Ptpn5	2.64311	2.27926e-18
ENSMUSG00000041762	Gpr155	3.47914	2.37085e-18
ENSMUSG00000030214	Plbd1	-2.57933	2.37871e-18
ENSMUSG00000025545	Clybl	-3.91371	2.48441e-18
ENSMUSG00000025876	Unc5a	-2.18767	2.86261e-18
ENSMUSG00000033826	Dnah8	-2.05387	3.99806e-18
ENSMUSG00000016498	Pdcd1lg2	2.12344	4.26323e-18
ENSMUSG00000097101	1810034E14Rik	-2.56718	4.68453e-18
ENSMUSG00000049493	Pls1	3.20684	5.13082e-18
ENSMUSG00000022428	Cby1	-2.04824	6.01001e-18
ENSMUSG00000002409	Dyrk1b	-2.0822	6.01144e-18
ENSMUSG00000034353	Ramp1	-4.85547	9.07645e-18
ENSMUSG00000052125	F730043M19Rik	2.31471	9.43952e-18
ENSMUSG00000074892	B3galt5	-4.62035	9.71781e-18
ENSMUSG00000021928	Ebpl	-2.09388	1.07991e-17
ENSMUSG00000115137	Gm34794	-4.34673	1.1494e-17
ENSMUSG00000059839	Zfp874b	-2.40305	1.20714e-17
ENSMUSG00000019256	Ahr	2.18376	1.30053e-17
ENSMUSG00000030346	Rad51ap1	2.63548	1.33362e-17
ENSMUSG00000034245	Hdac11	-4.29075	1.99933e-17
ENSMUSG00000037463	Fbxo27	-2.86301	2.42188e-17
ENSMUSG00000006587	Snai3	-2.68278	2.73749e-17
ENSMUSG00000037188	Grhl3	4.12122	2.7455e-17
ENSMUSG00000097180	2700038G22Rik	2.55823	3.59815e-17
ENSMUSG00000027555	Car13	3.4776	4.35531e-17
ENSMUSG00000035429	Ptprh	-3.91409	5.96719e-17
ENSMUSG00000054203	Ifi205	4.29335	6.49492e-17
ENSMUSG00000028385	Snx30	-2.01164	7.31946e-17
ENSMUSG00000055170	Ifng	3.33296	1.09347e-16
ENSMUSG00000042647	Acad12	-2.3569	1.11466e-16
ENSMUSG00000018427	Ypel2	-4.46198	1.2288e-16
ENSMUSG00000001270	Ckb	-2.32282	1.24327e-16
ENSMUSG00000101264	Gm28347	2.76274	1.2484e-16
ENSMUSG00000024486	Hbegf	2.84983	1.4982e-16
ENSMUSG00000047945	Marcksl1	2.49492	1.52553e-16
ENSMUSG00000031137	Fgf13	-2.7584	1.61788e-16
ENSMUSG00000038453	Srcin1	-3.71009	2.21734e-16
ENSMUSG00000110631	Gm42047	4.02241	3.00515e-16
ENSMUSG00000039485	Tspyl4	-2.31554	3.4275e-16
ENSMUSG00000050578	Mmp13	4.93035	3.93949e-16
ENSMUSG00000032094	Cd3d	-2.06654	4.24954e-16
ENSMUSG00000030500	Slc17a6	5.90591	4.53106e-16
ENSMUSG00000033350	Chst2	2.14126	4.6061e-16
ENSMUSG00000090222	Ifi203-ps	4.53532	5.27918e-16
ENSMUSG00000026873	Phf19	-2.45098	6.12984e-16
ENSMUSG00000021697	Depdc1b	-4.47309	8.82515e-16
ENSMUSG00000059824	Dbp	-2.26784	1.37283e-15
ENSMUSG00000003309	Ap1m2	-2.74528	1.83108e-15
ENSMUSG00000062044	Lmtk3	3.24392	3.48871e-15
ENSMUSG00000003271	Sult2b1	3.92343	5.85856e-15
ENSMUSG00000022442	Ttll1	-2.1149	7.15665e-15
ENSMUSG00000026879	Gsn	-2.32722	7.70825e-15
ENSMUSG00000033213	AA467197	9.60938	8.57339e-15
ENSMUSG00000026646	Suv39h2	2.43537	8.72578e-15
ENSMUSG00000075585	6330403L08Rik	3.12785	9.02255e-15
ENSMUSG00000116220	AC147041.1	-5.45322	9.58984e-15
ENSMUSG00000106086	Gm43352	-3.52334	9.61899e-15
ENSMUSG00000041633	Kctd12b	-2.55317	1.07691e-14
ENSMUSG00000038059	Smim3	2.1225	1.07691e-14
ENSMUSG00000054556	Gm4876	2.34972	1.21554e-14
ENSMUSG00000079037	Prnp	3.96025	1.42189e-14
ENSMUSG00000030515	Tarsl2	-2.2136	1.88243e-14
ENSMUSG00000049811	Fam161a	-3.3645	2.59393e-14
ENSMUSG00000053846	Lipg	9.97479	2.5989e-14
ENSMUSG00000024867	Pip5k1b	-3.36178	2.60276e-14
ENSMUSG00000032593	Amigo3	2.30513	2.96219e-14
ENSMUSG00000029875	Ccdc184	3.17234	3.30521e-14
ENSMUSG00000014164	Klhl3	-5.23419	3.32393e-14
ENSMUSG00000011256	Adam19	-2.69207	3.39989e-14
ENSMUSG00000084915	C230037L18Rik	-2.17509	3.82844e-14
ENSMUSG00000108955	Gm44775	-2.67414	3.86329e-14
ENSMUSG00000024186	Rgs11	-3.85091	4.33387e-14
ENSMUSG00000056071	S100a9	-2.70299	4.83168e-14
ENSMUSG00000029417	Cxcl9	3.68943	5.04366e-14
ENSMUSG00000112716	4930471E19Rik	-2.86279	6.75473e-14
ENSMUSG00000060429	Sntb1	-4.04885	7.47392e-14
ENSMUSG00000000204	Slfn4	4.42838	7.58659e-14
ENSMUSG00000052563	D930048N14Rik	-2.48419	8.96867e-14
ENSMUSG00000008845	Cd163	-2.51422	1.00951e-13
ENSMUSG00000000392	Fap	3.60733	1.43749e-13
ENSMUSG00000042284	Itga1	-2.00855	1.80384e-13
ENSMUSG00000079511	Gm42688	-2.10539	2.28276e-13
ENSMUSG00000020865	Abcc3	-4.31444	2.33082e-13
ENSMUSG00000051910	Sox6	-3.3134	2.35679e-13
ENSMUSG00000040249	Lrp1	-2.00084	2.6326e-13
ENSMUSG00000116639	AC129574.2	3.35807	2.76714e-13
ENSMUSG00000032372	Plscr2	3.25987	2.975e-13
ENSMUSG00000032528	Vipr1	-3.14	3.22212e-13
ENSMUSG00000023755	Rhebl1	-2.41919	3.98731e-13
ENSMUSG00000022540	Rogdi	-2.27991	6.18299e-13
ENSMUSG00000039982	Dtx4	2.62338	7.1192e-13
ENSMUSG00000025856	Pdgfa	4.9371	7.22116e-13
ENSMUSG00000029279	Brdt	-2.77074	7.5091e-13
ENSMUSG00000031438	Rnf128	-2.60412	8.08181e-13
ENSMUSG00000084772	Gm15473	2.29221	8.08181e-13
ENSMUSG00000103768	Gm37856	-2.77691	8.98748e-13
ENSMUSG00000018916	Csf2	2.03514	9.6311e-13
ENSMUSG00000084788	Gm11342	-4.28601	1.01681e-12
ENSMUSG00000045381	Olfr433	9.10089	1.02201e-12
ENSMUSG00000017386	Traf4	2.98924	1.04795e-12
ENSMUSG00000067297	Ifit1bl2	4.21338	1.06123e-12
ENSMUSG00000078922	Tgtp1	3.35969	1.14406e-12
ENSMUSG00000037259	Dzank1	-2.56011	1.67525e-12
ENSMUSG00000026437	Cdk18	-2.69177	1.77525e-12
ENSMUSG00000042129	Rassf4	-2.34651	1.82253e-12
ENSMUSG00000035637	Grhpr	-2.2196	1.92781e-12
ENSMUSG00000040557	Mettl27	-4.63735	2.1524e-12
ENSMUSG00000034881	Tbxa2r	-3.88591	2.68503e-12
ENSMUSG00000042156	Dzip1	-3.32609	3.20883e-12
ENSMUSG00000063564	Col23a1	-3.37184	4.01789e-12
ENSMUSG00000097219	Gm26551	-2.89802	4.52809e-12
ENSMUSG00000067220	Cnga1	-3.64735	5.43609e-12
ENSMUSG00000024084	Qpct	-3.15362	6.74503e-12
ENSMUSG00000053617	Sh3pxd2a	-2.4602	6.85928e-12
ENSMUSG00000040093	Bmf	-2.07268	6.96093e-12
ENSMUSG00000067714	Lpar5	-2.01517	8.9526e-12
ENSMUSG00000037185	Krt80	-3.91103	9.84868e-12
ENSMUSG00000033871	Ppargc1b	-2.31934	1.12697e-11
ENSMUSG00000097365	C030034L19Rik	-2.19578	1.16401e-11
ENSMUSG00000097601	Gm26660	-2.2193	1.20118e-11
ENSMUSG00000043157	Arl11	-3.52223	1.20653e-11
ENSMUSG00000063698	Sfxn4	-2.35766	1.2305e-11
ENSMUSG00000113047	Gm47469	-2.20512	1.55819e-11
ENSMUSG00000043262	Uevld	-2.13033	1.6074e-11
ENSMUSG00000060183	Cxcl11	9.08595	1.93734e-11
ENSMUSG00000039835	Nhsl1	-2.09712	3.44573e-11
ENSMUSG00000030446	Zfp273	-2.71397	3.99103e-11
ENSMUSG00000030775	Trat1	-3.63007	4.4727e-11
ENSMUSG00000028838	Extl1	7.66004	4.52748e-11
ENSMUSG00000005540	Fcer2a	-2.95905	5.04191e-11
ENSMUSG00000066861	Oas1g	3.99846	5.17816e-11
ENSMUSG00000029752	Asns	5.9841	5.4892e-11
ENSMUSG00000108053	Gm43890	3.46481	6.05097e-11
ENSMUSG00000109715	Gm45606	-3.30322	6.10822e-11
ENSMUSG00000039057	Myo16	3.16149	6.2323e-11
ENSMUSG00000016933	Plcg1	-2.00346	6.73653e-11
ENSMUSG00000112148	Lilrb4a	4.27075	6.74471e-11
ENSMUSG00000023963	Cyp39a1	-2.70749	7.23215e-11
ENSMUSG00000024679	Ms4a6d	3.72106	7.34514e-11
ENSMUSG00000105963	Gm43647	-3.06233	8.00194e-11
ENSMUSG00000035448	Ccr3	-4.73759	9.01561e-11
ENSMUSG00000042064	Myo3b	-2.61041	9.67002e-11
ENSMUSG00000022419	Deptor	-4.70598	1.0111e-10
ENSMUSG00000104454	Gm37827	-2.0096	1.02998e-10
ENSMUSG00000032113	Chek1	2.12054	1.02998e-10
ENSMUSG00000038286	Bphl	-2.39165	1.07538e-10
ENSMUSG00000030530	Furin	2.2985	1.30397e-10
ENSMUSG00000029304	Spp1	4.66314	1.48767e-10
ENSMUSG00000008999	Bmp7	-3.87863	1.48875e-10
ENSMUSG00000023959	Clic5	-2.02932	1.52975e-10
ENSMUSG00000051435	Fhad1	-4.08992	1.7134e-10
ENSMUSG00000104301	Wdr49	-2.88976	1.78333e-10
ENSMUSG00000114382	Gm4814	-4.05162	1.79119e-10
ENSMUSG00000017167	Cntnap1	-2.43517	1.94764e-10
ENSMUSG00000006611	Hfe	-4.1543	1.95134e-10
ENSMUSG00000029797	Sspo	-3.49004	1.97713e-10
ENSMUSG00000028542	Slc6a9	6.45255	2.00154e-10
ENSMUSG00000021874	4933413J09Rik	-5.84438	2.10275e-10
ENSMUSG00000037855	Zfp365	2.90101	2.11378e-10
ENSMUSG00000058163	Gm5431	2.77269	2.49105e-10
ENSMUSG00000053553	3110082I17Rik	2.33579	2.95748e-10
ENSMUSG00000071176	Arhgef10	2.98646	3.20134e-10
ENSMUSG00000031257	Nox1	2.70932	3.25245e-10
ENSMUSG00000052544	St6galnac3	-2.48365	3.40797e-10
ENSMUSG00000036902	Neto2	2.07063	4.20039e-10
ENSMUSG00000068252	Apol7b	-4.23486	4.24908e-10
ENSMUSG00000029456	Acad10	-2.33003	4.38134e-10
ENSMUSG00000032373	Car12	3.25862	4.64605e-10
ENSMUSG00000029661	Col1a2	2.1114	5.06294e-10
ENSMUSG00000002997	Prkar2b	-2.83036	5.35186e-10
ENSMUSG00000031955	Bcar1	4.34712	6.76888e-10
ENSMUSG00000018740	Slc25a35	-2.4677	7.37912e-10
ENSMUSG00000022885	St6gal1	-2.68919	7.84765e-10
ENSMUSG00000041801	Phlda3	2.60466	8.38332e-10
ENSMUSG00000040209	Zfp704	-4.25215	9.46626e-10
ENSMUSG00000115087	Gm48998	3.47338	9.56864e-10
ENSMUSG00000048232	Fbxo10	-2.38546	1.06897e-09
ENSMUSG00000033470	Cysltr2	2.20491	1.07864e-09
ENSMUSG00000032174	Icam5	2.60107	1.13012e-09
ENSMUSG00000112023	Lilr4b	4.48607	1.16771e-09
ENSMUSG00000058099	Nfam1	-2.36402	1.41267e-09
ENSMUSG00000028184	Adgrl2	-2.15428	1.60216e-09
ENSMUSG00000034485	Uaca	7.95676	1.78762e-09
ENSMUSG00000109501	Gm14377	4.88888	1.84412e-09
ENSMUSG00000097418	Mir155hg	3.8824	1.9772e-09
ENSMUSG00000097006	9530082P21Rik	2.28735	1.99418e-09
ENSMUSG00000030077	Chl1	-2.66403	2.28314e-09
ENSMUSG00000037169	Mycn	4.63836	2.41887e-09
ENSMUSG00000043953	Ccrl2	2.86622	2.55995e-09
ENSMUSG00000116097	AL590144.2	-2.11602	2.59859e-09
ENSMUSG00000055003	Lrtm2	-2.46653	2.71602e-09
ENSMUSG00000085135	Gm13713	4.14062	2.71894e-09
ENSMUSG00000046056	Sbsn	-2.07779	3.08788e-09
ENSMUSG00000041538	H2-Ob	-2.16957	3.21845e-09
ENSMUSG00000028602	Tnfrsf8	3.56191	3.21845e-09
ENSMUSG00000033705	Stard9	-3.15846	3.26231e-09
ENSMUSG00000024427	Spry4	3.358	3.35024e-09
ENSMUSG00000005686	Ampd3	-3.32908	3.41176e-09
ENSMUSG00000073678	Pgap1	-2.28648	3.46193e-09
ENSMUSG00000090104	Slmapos2	-7.45351	3.48165e-09
ENSMUSG00000045636	Mtus1	-5.31494	3.71227e-09
ENSMUSG00000048385	Scrt1	4.65587	3.98114e-09
ENSMUSG00000032204	Aqp9	-2.447	4.04863e-09
ENSMUSG00000056749	Nfil3	2.14862	4.26261e-09
ENSMUSG00000008855	Hdac5	-2.2963	4.33383e-09
ENSMUSG00000074388	Gm5544	3.31369	4.36572e-09
ENSMUSG00000086263	4930519D14Rik	7.66905	4.50392e-09
ENSMUSG00000035394	Cfap53	2.35696	4.58746e-09
ENSMUSG00000101132	Gm8000	3.97813	4.59858e-09
ENSMUSG00000054939	Zfp174	-2.0273	4.80438e-09
ENSMUSG00000020256	Aldh1l2	8.14631	4.81484e-09
ENSMUSG00000018930	Ccl4	2.05838	4.90366e-09
ENSMUSG00000049916	2610318N02Rik	2.39317	5.56166e-09
ENSMUSG00000097585	E230029C05Rik	2.17987	6.18807e-09
ENSMUSG00000044551	9930012K11Rik	-2.23692	6.21431e-09
ENSMUSG00000031303	Map3k15	-2.21839	6.28794e-09
ENSMUSG00000041460	Cacna2d4	-2.75167	7.35604e-09
ENSMUSG00000041957	Pkp2	-2.02008	8.41997e-09
ENSMUSG00000038065	Mturn	-5.29025	8.44721e-09
ENSMUSG00000103676	Gm38204	-2.40479	8.46095e-09
ENSMUSG00000020032	Nuak1	-3.33066	8.65025e-09
ENSMUSG00000042417	Ccno	2.41132	8.89735e-09
ENSMUSG00000112230	Ifngas1	-2.3088	9.10043e-09
ENSMUSG00000068744	Psrc1	2.37928	9.74478e-09
ENSMUSG00000007379	Dennd2c	-2.93617	1.02947e-08
ENSMUSG00000017390	Aldoc	-4.409	1.12908e-08
ENSMUSG00000029095	Ablim2	-4.00657	1.1747e-08
ENSMUSG00000112041	9530020I12Rik	-7.37549	1.22187e-08
ENSMUSG00000060397	Zfp128	-2.06353	1.31096e-08
ENSMUSG00000033508	Asprv1	2.10742	1.39285e-08
ENSMUSG00000025140	Pycr1	5.35624	1.47835e-08
ENSMUSG00000052749	Trim30b	2.36038	1.60201e-08
ENSMUSG00000029864	Gstk1	-2.07962	1.66292e-08
ENSMUSG00000062310	Glrp1	5.70704	1.70256e-08
ENSMUSG00000103473	Gm37696	-2.25916	1.71737e-08
ENSMUSG00000033849	B3galt2	5.06374	1.80698e-08
ENSMUSG00000037032	Apbb1	-3.5013	1.9231e-08
ENSMUSG00000020407	Upp1	2.94268	2.63814e-08
ENSMUSG00000026712	Mrc1	-4.39091	2.68192e-08
ENSMUSG00000029581	Fscn1	2.00328	2.68407e-08
ENSMUSG00000090659	Zfp493	-2.2631	2.76866e-08
ENSMUSG00000110114	Gm45471	3.99782	2.84617e-08
ENSMUSG00000064202	4430402I18Rik	-3.14964	2.96368e-08
ENSMUSG00000098318	Lockd	-2.55608	3.01952e-08
ENSMUSG00000023067	Cdkn1a	3.89315	3.09208e-08
ENSMUSG00000020875	Hoxb9	7.66338	3.18196e-08
ENSMUSG00000090066	1110002E22Rik	8.00749	3.29693e-08
ENSMUSG00000062960	Kdr	4.26598	3.32097e-08
ENSMUSG00000087231	E230016M11Rik	-3.0532	3.54174e-08
ENSMUSG00000033207	Mamdc2	-2.42211	3.57439e-08
ENSMUSG00000027978	Prss12	-6.8316	4.17191e-08
ENSMUSG00000055235	Wdr86	-2.16318	4.36716e-08
ENSMUSG00000022667	Cd200r1	-2.15008	4.39845e-08
ENSMUSG00000034071	Zfp551	-2.23699	4.56137e-08
ENSMUSG00000031821	Gins2	2.07691	4.56727e-08
ENSMUSG00000021271	Zfp839	-2.0822	4.70509e-08
ENSMUSG00000038580	Sct	7.62496	4.78371e-08
ENSMUSG00000079339	Ifit1bl1	2.45905	4.96807e-08
ENSMUSG00000087406	E130215H24Rik	-3.85742	5.23654e-08
ENSMUSG00000103737	Gm7142	-6.85735	5.27038e-08
ENSMUSG00000074213	Gm10642	-2.58171	6.00217e-08
ENSMUSG00000089669	Tnfsf13	-2.11507	6.1865e-08
ENSMUSG00000029769	Ccdc136	-3.5456	6.24642e-08
ENSMUSG00000034957	Cebpa	-2.87232	6.24642e-08
ENSMUSG00000061143	Maml3	-2.10956	6.64026e-08
ENSMUSG00000024669	Cd5	-3.11872	6.77174e-08
ENSMUSG00000086513	9130208D14Rik	-2.08891	7.53185e-08
ENSMUSG00000036181	Hist1h1c	-2.62426	7.69531e-08
ENSMUSG00000049686	Orai1	2.03661	8.109e-08
ENSMUSG00000054944	5330416C01Rik	-3.84219	8.49035e-08
ENSMUSG00000102363	Gm32999	-2.17616	9.1687e-08
ENSMUSG00000055493	Epm2a	-2.66584	9.73049e-08
ENSMUSG00000030844	Rgs10	-2.4139	9.75008e-08
ENSMUSG00000052584	Serp2	-2.29165	1.02356e-07
ENSMUSG00000103105	Gm18752	2.75091	1.04269e-07
ENSMUSG00000057378	Ryr3	-3.39839	1.09381e-07
ENSMUSG00000026193	Fn1	-4.51518	1.1379e-07
ENSMUSG00000030737	Slco2b1	-7.43057	1.14298e-07
ENSMUSG00000037820	Tgm2	2.5802	1.18645e-07
ENSMUSG00000038473	Nos1ap	-2.00946	1.27014e-07
ENSMUSG00000104654	Gm43814	2.3266	1.30464e-07
ENSMUSG00000057093	Zfp607b	-2.40873	1.31836e-07
ENSMUSG00000018927	Ccl6	-2.00502	1.32228e-07
ENSMUSG00000058385	Hist1h2bg	-3.6031	1.36989e-07
ENSMUSG00000003418	St8sia6	-4.08006	1.43114e-07
ENSMUSG00000019539	Rcn3	-3.08438	1.47253e-07
ENSMUSG00000073755	5730409E04Rik	-3.36046	1.51868e-07
ENSMUSG00000097640	Gm20033	-2.06697	1.5238e-07
ENSMUSG00000109251	E230032D23Rik	-6.84322	1.61592e-07
ENSMUSG00000029059	Fam213b	-2.14911	1.68993e-07
ENSMUSG00000105664	Gm42797	-3.60805	1.71625e-07
ENSMUSG00000108493	Gm45715	4.17226	1.72814e-07
ENSMUSG00000027322	Siglec1	2.11889	1.9917e-07
ENSMUSG00000099413	Gm17767	5.09108	2.02761e-07
ENSMUSG00000024533	Spire1	2.59116	2.07539e-07
ENSMUSG00000045322	Tlr9	2.06319	2.0991e-07
ENSMUSG00000073555	Gm4951	3.70113	2.22188e-07
ENSMUSG00000031840	Rab3a	-2.32357	2.22685e-07
ENSMUSG00000093739	Gm20692	-3.14006	2.23915e-07
ENSMUSG00000021286	Zfyve21	-2.10623	2.25172e-07
ENSMUSG00000017144	Rnd3	-4.48356	2.42785e-07
ENSMUSG00000044338	Aplnr	5.6315	2.61354e-07
ENSMUSG00000004698	Hdac9	-2.42777	2.62958e-07
ENSMUSG00000025150	Cbr2	-3.07306	3.15675e-07
ENSMUSG00000052565	Hist1h1d	-2.73935	3.30536e-07
ENSMUSG00000049950	Rpp38	2.06767	3.47795e-07
ENSMUSG00000001870	Ltbp1	2.50913	3.71888e-07
ENSMUSG00000108436	Gm44851	7.30289	3.74376e-07
ENSMUSG00000037868	Egr2	2.49279	3.78864e-07
ENSMUSG00000031494	Cd209a	-4.20519	3.88488e-07
ENSMUSG00000045102	Poln	-3.34264	3.97019e-07
ENSMUSG00000024131	Slc3a1	-2.47662	4.10795e-07
ENSMUSG00000072437	Nanos1	-2.07308	4.64926e-07
ENSMUSG00000031613	Hpgd	-2.55445	4.75504e-07
ENSMUSG00000092572	Serpinb10	-5.70666	4.88426e-07
ENSMUSG00000038732	Mboat1	-2.17542	4.91415e-07
ENSMUSG00000086443	4933421A08Rik	7.20779	5.25067e-07
ENSMUSG00000114348	Gm41031	-2.37437	5.47411e-07
ENSMUSG00000032515	Csrnp1	2.97287	5.48486e-07
ENSMUSG00000027931	Npr1	6.86427	5.77078e-07
ENSMUSG00000114665	Gm30918	-2.56021	5.90867e-07
ENSMUSG00000028435	Aqp3	-3.30983	6.0079e-07
ENSMUSG00000070388	Fbxo39	2.35225	6.14712e-07
ENSMUSG00000021947	Cryl1	-3.237	6.15394e-07
ENSMUSG00000032606	Nicn1	-2.97698	6.18586e-07
ENSMUSG00000031883	Car7	-3.09794	6.22049e-07
ENSMUSG00000042500	Ago4	-2.09398	6.31243e-07
ENSMUSG00000087213	2810408I11Rik	3.37804	6.35384e-07
ENSMUSG00000030329	Pianp	-3.3087	6.58625e-07
ENSMUSG00000046794	Ppp1r3b	4.06926	6.90715e-07
ENSMUSG00000044197	Gpr146	2.16508	7.23178e-07
ENSMUSG00000073144	4930599N23Rik	3.52244	7.70563e-07
ENSMUSG00000022586	Ly6i	3.37059	7.80517e-07
ENSMUSG00000044231	Nhlrc1	4.74248	7.88482e-07
ENSMUSG00000076752	Tcrg-C2	-2.00768	7.96699e-07
ENSMUSG00000016529	Il10	5.18732	8.29621e-07
ENSMUSG00000052212	Cd177	-3.31421	8.38213e-07
ENSMUSG00000076580	Igkv8-27	-4.50484	8.45102e-07
ENSMUSG00000072244	Trim6	4.87126	8.51171e-07
ENSMUSG00000087477	Gm13822	4.61419	8.72575e-07
ENSMUSG00000022651	Retnlg	-3.6987	9.40787e-07
ENSMUSG00000026688	Mgst3	-2.93886	9.61967e-07
ENSMUSG00000023094	Msrb2	-2.25894	9.80202e-07
ENSMUSG00000056666	Retsat	-2.32537	9.81266e-07
ENSMUSG00000038244	Mical2	-2.14019	1.0035e-06
ENSMUSG00000041797	Abca9	-6.35927	1.01442e-06
ENSMUSG00000021256	Vash1	7.23967	1.0175e-06
ENSMUSG00000034771	Tle2	-2.73359	1.21098e-06
ENSMUSG00000062098	Btbd3	-2.3555	1.2649e-06
ENSMUSG00000062901	Klhl24	-2.7063	1.32277e-06
ENSMUSG00000025257	Ribc1	2.61817	1.46702e-06
ENSMUSG00000039763	Dnajc28	-3.45213	1.616e-06
ENSMUSG00000073490	Ifi207	2.6544	1.84864e-06
ENSMUSG00000062175	Tgif2	3.47163	1.89378e-06
ENSMUSG00000087700	Gm15283	4.09885	1.92526e-06
ENSMUSG00000028341	Nr4a3	4.18753	2.2e-06
ENSMUSG00000000627	Sema4f	-2.75656	2.24037e-06
ENSMUSG00000023868	Pde10a	-4.92062	2.27863e-06
ENSMUSG00000039699	Batf2	5.36978	2.2956e-06
ENSMUSG00000063535	Zfp773	-2.38498	2.338e-06
ENSMUSG00000003420	Fcgrt	-2.90074	2.3775e-06
ENSMUSG00000058297	Spock2	-3.47577	2.38218e-06
ENSMUSG00000096145	Vkorc1	-3.37593	2.63755e-06
ENSMUSG00000030769	Slc5a11	-2.9289	2.84694e-06
ENSMUSG00000040350	Trim7	-2.25377	2.87109e-06
ENSMUSG00000024130	Abca3	-2.36012	3.07984e-06
ENSMUSG00000033967	Rnf225	3.90871	3.2701e-06
ENSMUSG00000004609	Cd33	-3.26203	3.36538e-06
ENSMUSG00000047604	Frat2	-2.41013	3.3742e-06
ENSMUSG00000069516	Lyz2	-2.29101	3.39677e-06
ENSMUSG00000076754	Trgv2	-2.54718	3.40335e-06
ENSMUSG00000040213	Kyat3	2.82189	3.58514e-06
ENSMUSG00000113741	Gm48236	3.8547	3.60082e-06
ENSMUSG00000050147	F2rl3	-2.19753	3.65294e-06
ENSMUSG00000034107	Ano7	3.81179	3.9286e-06
ENSMUSG00000074274	D930028M14Rik	-3.19873	4.07021e-06
ENSMUSG00000070904	Ifna4	6.97589	4.09785e-06
ENSMUSG00000015312	Gadd45b	3.9058	4.12376e-06
ENSMUSG00000005800	Mmp8	-2.71499	4.29841e-06
ENSMUSG00000024736	Tmem132a	-4.31449	4.42565e-06
ENSMUSG00000086395	A630014C17Rik	-3.35475	4.44161e-06
ENSMUSG00000021779	Thrb	-2.43669	4.46943e-06
ENSMUSG00000026365	Cfh	-6.75849	4.48245e-06
ENSMUSG00000004085	Map3k20	2.63473	4.54536e-06
ENSMUSG00000026579	F5	-3.32726	4.54734e-06
ENSMUSG00000035352	Ccl12	6.9406	4.7984e-06
ENSMUSG00000017195	Zpbp2	-2.02011	4.92872e-06
ENSMUSG00000075592	Nynrin	-3.6509	4.94264e-06
ENSMUSG00000015950	Ncf1	2.09317	5.39214e-06
ENSMUSG00000022103	Gfra2	-2.3973	5.40339e-06
ENSMUSG00000036928	Stag3	2.44888	5.45714e-06
ENSMUSG00000045934	Mtmr11	2.98076	5.46181e-06
ENSMUSG00000004151	Etv1	-4.14595	5.53188e-06
ENSMUSG00000043050	Tnp2	6.92788	5.80462e-06
ENSMUSG00000003541	Ier3	3.74091	6.08048e-06
ENSMUSG00000093394	Gm20621	-2.2538	6.39666e-06
ENSMUSG00000027525	Phactr3	-2.53194	6.39732e-06
ENSMUSG00000052861	Dnah6	6.79275	6.41295e-06
ENSMUSG00000063018	2010204K13Rik	2.25779	6.91639e-06
ENSMUSG00000063623	C230062I16Rik	-3.17897	7.06305e-06
ENSMUSG00000037996	Slc24a2	-5.16564	7.19006e-06
ENSMUSG00000000093	Tbx2	-4.11779	7.30216e-06
ENSMUSG00000022755	Adgrg7	2.81512	7.43215e-06
ENSMUSG00000028801	Stpg1	2.96854	7.48133e-06
ENSMUSG00000029096	Htra3	-4.15505	7.62219e-06
ENSMUSG00000024011	Pi16	-6.1168	7.65818e-06
ENSMUSG00000026125	Prss39	3.10742	7.65944e-06
ENSMUSG00000026981	Il1rn	3.9823	7.72211e-06
ENSMUSG00000063388	BC023105	6.43132	7.8615e-06
ENSMUSG00000035186	Ubd	3.50126	8.06098e-06
ENSMUSG00000116645	AC154667.1	-3.73326	8.23063e-06
ENSMUSG00000020826	Nos2	6.81011	8.54229e-06
ENSMUSG00000040451	Sgms1	-2.5321	8.82674e-06
ENSMUSG00000109729	Gm45418	3.85469	9.14317e-06
ENSMUSG00000021846	Peli2	-2.7567	9.2396e-06
ENSMUSG00000029557	Mrm2	-2.27624	9.38797e-06
ENSMUSG00000018451	6330403K07Rik	-2.85914	9.49756e-06
ENSMUSG00000032278	Paqr5	-4.18112	9.97926e-06
ENSMUSG00000024670	Cd6	-2.52815	1.01476e-05
ENSMUSG00000060063	Alox5ap	-2.18201	1.02984e-05
ENSMUSG00000066456	Hmgn3	2.46825	1.02986e-05
ENSMUSG00000051504	Siglech	-4.65877	1.05257e-05
ENSMUSG00000107761	2010008C14Rik	-2.0757	1.08391e-05
ENSMUSG00000042567	Nek10	-3.98791	1.13589e-05
ENSMUSG00000031880	Rrad	2.07531	1.13589e-05
ENSMUSG00000002504	Slc9a3r2	-2.82633	1.21083e-05
ENSMUSG00000003534	Ddr1	-3.12874	1.24539e-05
ENSMUSG00000021356	Irf4	2.2403	1.25559e-05
ENSMUSG00000068606	Gm4841	6.35379	1.37314e-05
ENSMUSG00000064023	Klk8	-2.40325	1.37633e-05
ENSMUSG00000010066	Cacna2d2	-2.76313	1.47613e-05
ENSMUSG00000046314	Stxbp6	-6.35948	1.48143e-05
ENSMUSG00000032607	Amt	-4.13927	1.49437e-05
ENSMUSG00000033763	Mtss1l	-2.37663	1.57512e-05
ENSMUSG00000036617	Etl4	-2.70707	1.59921e-05
ENSMUSG00000092060	Bend4	3.58555	1.60115e-05
ENSMUSG00000023236	Scg5	-5.96788	1.65349e-05
ENSMUSG00000026458	Ppfia4	-2.24225	1.6843e-05
ENSMUSG00000097566	A930024N18Rik	2.3485	1.69811e-05
ENSMUSG00000050394	Armcx6	2.4467	1.72199e-05
ENSMUSG00000112478	Gm47761	6.59493	1.84124e-05
ENSMUSG00000097125	Gm26885	2.09664	1.91315e-05
ENSMUSG00000020017	Hal	-2.24672	1.91456e-05
ENSMUSG00000015599	Ttbk1	-3.73728	2.02667e-05
ENSMUSG00000105112	Gm42778	-2.34838	2.05074e-05
ENSMUSG00000078354	Ifna2	6.77753	2.05687e-05
ENSMUSG00000044037	Als2cl	-2.57335	2.29161e-05
ENSMUSG00000037977	6430571L13Rik	3.83803	2.3336e-05
ENSMUSG00000105870	7330423F06Rik	6.56576	2.36945e-05
ENSMUSG00000030103	Bhlhe40	2.03019	2.50211e-05
ENSMUSG00000060224	Pyroxd2	-2.60864	2.5344e-05
ENSMUSG00000049093	Il23r	6.53464	2.65403e-05
ENSMUSG00000085295	4930430E12Rik	6.49527	2.78503e-05
ENSMUSG00000026807	Ak8	-2.70084	2.97493e-05
ENSMUSG00000063239	Grm4	-2.32979	2.98263e-05
ENSMUSG00000030465	Psd3	-2.16271	2.98825e-05
ENSMUSG00000021414	Fam217a	-4.31728	3.20485e-05
ENSMUSG00000044468	Fam46c	2.44527	3.20996e-05
ENSMUSG00000028497	Hacd4	-2.48536	3.24594e-05
ENSMUSG00000060470	Adgrg3	-2.72014	3.34424e-05
ENSMUSG00000049409	Prokr1	2.77712	3.36192e-05
ENSMUSG00000048652	Samd13	-2.72351	3.43592e-05
ENSMUSG00000042035	Igsf3	-3.64578	3.67464e-05
ENSMUSG00000044807	Zfp354c	-2.24009	3.74444e-05
ENSMUSG00000102644	Thap6	2.72329	3.78407e-05
ENSMUSG00000086564	Cd101	-2.0396	3.7962e-05
ENSMUSG00000115388	Eppk1	6.40756	3.90446e-05
ENSMUSG00000088332	Gm22847	6.54662	4.07247e-05
ENSMUSG00000027624	Epb41l1	-2.57703	4.09954e-05
ENSMUSG00000000686	Abhd15	-3.43847	4.1189e-05
ENSMUSG00000063275	Hacd1	6.36063	4.17363e-05
ENSMUSG00000113492	Gm47792	4.75521	4.35529e-05
ENSMUSG00000037224	Zfyve28	-2.44361	4.77347e-05
ENSMUSG00000108897	Gm44861	2.63955	4.88108e-05
ENSMUSG00000068246	Apol9b	3.20382	5.11518e-05
ENSMUSG00000090024	Gm16350	5.42719	5.12955e-05
ENSMUSG00000116604	AC087898.2	-2.76469	5.21186e-05
ENSMUSG00000084941	Gm11944	-2.30952	5.63366e-05
ENSMUSG00000048644	Ctxn1	-2.13189	5.71443e-05
ENSMUSG00000110481	Gm45705	-2.44116	5.74464e-05
ENSMUSG00000053007	Creb5	6.49026	5.76584e-05
ENSMUSG00000020053	Igf1	-2.68575	5.85614e-05
ENSMUSG00000004035	Gstm7	-3.47404	5.97147e-05
ENSMUSG00000000957	Mmp14	2.98246	6.04577e-05
ENSMUSG00000086213	A330040F15Rik	5.85818	6.13724e-05
ENSMUSG00000099775	Gm5960	6.3242	6.16028e-05
ENSMUSG00000091575	2010016I18Rik	-2.18507	6.16724e-05
ENSMUSG00000039062	Anpep	-2.62706	6.28508e-05
ENSMUSG00000074052	BC048644	5.89513	6.28508e-05
ENSMUSG00000071547	Nt5dc2	2.2515	6.32102e-05
ENSMUSG00000100937	1700020D05Rik	-2.05529	6.66259e-05
ENSMUSG00000003484	Cyp4f18	-2.14555	6.85105e-05
ENSMUSG00000022679	Mpv17l	-2.32542	6.98613e-05
ENSMUSG00000097812	Gm26812	6.32988	7.07103e-05
ENSMUSG00000100783	2310047D07Rik	-2.04491	7.27124e-05
ENSMUSG00000069727	Zfp975	-2.02864	7.68052e-05
ENSMUSG00000042817	Flt3	-2.64114	7.75864e-05
ENSMUSG00000042448	Hoxd1	6.39945	7.78787e-05
ENSMUSG00000087042	Gm11611	-2.80463	8.0114e-05
ENSMUSG00000038742	Angptl6	2.64329	8.06582e-05
ENSMUSG00000074139	1700057G04Rik	6.27379	8.32587e-05
ENSMUSG00000048806	Ifnb1	6.28998	8.35949e-05
ENSMUSG00000085526	Gm16083	-5.75228	8.41093e-05
ENSMUSG00000097134	1110002J07Rik	6.32843	8.4616e-05
ENSMUSG00000078817	Nlrp12	-4.48674	8.61256e-05
ENSMUSG00000107458	Gm44040	3.79479	9.15351e-05
ENSMUSG00000097133	Gm26628	-3.16559	9.16379e-05
ENSMUSG00000030125	Lrrc23	-3.38245	9.39026e-05
ENSMUSG00000031132	Cd40lg	-4.10292	9.46392e-05
ENSMUSG00000060727	Gm12571	6.28943	9.50223e-05
ENSMUSG00000035258	Abi3bp	-2.7648	9.86198e-05
ENSMUSG00000097274	Gm47512	-2.49599	0.000100623
ENSMUSG00000078783	Gm9733	-4.12447	0.000102083
ENSMUSG00000025165	Sectm1a	6.18692	0.000102828
ENSMUSG00000020363	Gfpt2	-2.29962	0.000104886
ENSMUSG00000043740	B430306N03Rik	2.46683	0.000105723
ENSMUSG00000022555	Dgat1	3.32099	0.000106307
ENSMUSG00000002944	Cd36	-2.63016	0.000108092
ENSMUSG00000032010	Usp2	4.09664	0.000109785
ENSMUSG00000037872	Ackr1	-5.33102	0.000113083
ENSMUSG00000042622	Maff	3.00506	0.000130031
ENSMUSG00000020175	Rab36	-3.27128	0.000130101
ENSMUSG00000035936	Aldh5a1	-3.03526	0.000131631
ENSMUSG00000020034	Tcp11l2	-2.34824	0.000131882
ENSMUSG00000045761	Togaram2	-4.33442	0.000136021
ENSMUSG00000097572	Gm26797	5.05984	0.000137079
ENSMUSG00000094335	Igkv1-117	-2.36879	0.000138653
ENSMUSG00000032816	Igdcc4	-3.75957	0.000141013
ENSMUSG00000022126	Acod1	5.36268	0.000142888
ENSMUSG00000031618	Nr3c2	-3.11798	0.000146588
ENSMUSG00000019647	Sema6a	2.36227	0.000147493
ENSMUSG00000080950	Gm7278	6.12598	0.000148095
ENSMUSG00000021822	Plau	2.71526	0.000152681
ENSMUSG00000104206	Gm32250	4.50674	0.000153929
ENSMUSG00000081249	Gm11517	6.31665	0.000156357
ENSMUSG00000107061	Gm19590	-3.80333	0.000166581
ENSMUSG00000087179	Gm14230	2.6657	0.000166853
ENSMUSG00000109337	Gm45047	-2.74808	0.00016703
ENSMUSG00000105167	Snord43	2.18448	0.000172625
ENSMUSG00000050931	Sgms2	-4.22486	0.000172656
ENSMUSG00000106239	Gm9260	2.42403	0.000172656
ENSMUSG00000111639	1700019L13Rik	3.57028	0.000173845
ENSMUSG00000037594	BC022687	2.05303	0.0001743
ENSMUSG00000025375	Aatk	-6.08286	0.000174363
ENSMUSG00000095105	Edaradd	-2.7099	0.000180372
ENSMUSG00000049109	Themis	-3.49705	0.000180438
ENSMUSG00000034557	Zfyve9	-2.77457	0.000186136
ENSMUSG00000055202	Zfp811	-2.05325	0.000189574
ENSMUSG00000109946	Brd3os	2.79333	0.000199456
ENSMUSG00000062859	Tcp11	-2.39923	0.000199898
ENSMUSG00000028024	Enpep	2.13067	0.000203538
ENSMUSG00000095498	Ifna1	6.39232	0.00021442
ENSMUSG00000030268	Bcat1	3.89519	0.000216106
ENSMUSG00000006313	Upk1a	2.16924	0.000219859
ENSMUSG00000021375	Kif13a	-2.2621	0.000221239
ENSMUSG00000038777	Sema6c	-3.56753	0.000222155
ENSMUSG00000028654	Mycl	-3.29981	0.000226828
ENSMUSG00000059401	Mamld1	-2.93194	0.000231514
ENSMUSG00000030731	Syt3	-3.77201	0.000235355
ENSMUSG00000031377	Bmx	-3.36674	0.000238133
ENSMUSG00000095205	Snord93	5.63119	0.000251411
ENSMUSG00000088208	Gm23751	3.55635	0.00027542
ENSMUSG00000038319	Kcnh2	-3.19043	0.000277511
ENSMUSG00000034472	Rasd2	3.18025	0.000278411
ENSMUSG00000054679	Srsf12	-4.5795	0.000284348
ENSMUSG00000064039	Ccr1l1	5.66363	0.000287463
ENSMUSG00000097791	Gm17315	-2.80378	0.000287761
ENSMUSG00000026564	Dusp27	-5.55212	0.000295831
ENSMUSG00000026475	Rgs16	2.73446	0.000297801
ENSMUSG00000105979	Gm43411	2.72871	0.000301228
ENSMUSG00000038156	Spon1	3.68381	0.000302637
ENSMUSG00000114968	A630019I02Rik	-2.35043	0.000323051
ENSMUSG00000026765	Lypd6b	-5.84443	0.000352627
ENSMUSG00000103899	Gm37940	2.04318	0.000356415
ENSMUSG00000032375	Aph1b	-2.978	0.000365075
ENSMUSG00000100876	2810454H06Rik	-2.18765	0.000374128
ENSMUSG00000072596	Ear2	-3.15198	0.000378768
ENSMUSG00000045658	Pid1	-2.4931	0.000387694
ENSMUSG00000041268	Dmxl2	-2.55892	0.000389762
ENSMUSG00000043168	4930426D05Rik	-3.32958	0.000403186
ENSMUSG00000026928	Card9	-2.70302	0.000409925
ENSMUSG00000029861	Fam131b	-4.50323	0.000412757
ENSMUSG00000104662	Gm43267	-2.35837	0.000419048
ENSMUSG00000027993	Trim2	-2.01885	0.000426093
ENSMUSG00000090231	Cfb	4.48895	0.000440498
ENSMUSG00000041707	1810011H11Rik	-4.02047	0.00044603
ENSMUSG00000055022	Cntn1	-5.36863	0.000446082
ENSMUSG00000094016	Trav15-1-dv6-1	-4.50419	0.000448317
ENSMUSG00000085180	AI838599	-3.63606	0.000451422
ENSMUSG00000015966	Il17rb	-5.89693	0.000451896
ENSMUSG00000110618	Gm39822	-3.34062	0.000477469
ENSMUSG00000108354	4931431B13Rik	5.68214	0.000482174
ENSMUSG00000112249	Gm30262	5.94973	0.000490296
ENSMUSG00000027438	Napb	-2.21261	0.000499013
ENSMUSG00000073590	3222401L13Rik	-3.95394	0.000504654
ENSMUSG00000035356	Nfkbiz	2.66601	0.000508111
ENSMUSG00000001663	Gstt1	2.12745	0.000516434
ENSMUSG00000031486	Adgra2	-5.11402	0.000517783
ENSMUSG00000026605	Cenpf	-2.27776	0.000519257
ENSMUSG00000052825	Gm9892	2.07244	0.00052874
ENSMUSG00000029885	Moxd2	3.9237	0.000548228
ENSMUSG00000022371	Col14a1	-3.39661	0.000564094
ENSMUSG00000107216	2210412B16Rik	3.40951	0.000569337
ENSMUSG00000026628	Atf3	2.54173	0.000578945
ENSMUSG00000021596	Mctp1	-3.3511	0.000579358
ENSMUSG00000045031	Cetn4	2.64559	0.000594697
ENSMUSG00000049630	C1ql3	-4.08701	0.000607189
ENSMUSG00000103297	Ighv3-2	-5.15457	0.000615962
ENSMUSG00000032718	Mansc1	-2.75549	0.000615962
ENSMUSG00000039410	Prdm16	-5.30747	0.000619919
ENSMUSG00000017417	Plxdc1	-3.97272	0.000625926
ENSMUSG00000047370	Gm7367	2.27508	0.000633367
ENSMUSG00000026589	Sec16b	-2.70669	0.000645225
ENSMUSG00000020712	Tcam1	3.12118	0.000671807
ENSMUSG00000057897	Camk2b	-2.01391	0.000672718
ENSMUSG00000048058	Ldlrad3	-2.81845	0.000695456
ENSMUSG00000020399	Havcr2	2.43616	0.000697515
ENSMUSG00000022548	Apod	5.89399	0.000700001
ENSMUSG00000049723	Mmp12	-5.75795	0.00070406
ENSMUSG00000046908	Ltb4r1	-2.71877	0.000707473
ENSMUSG00000089757	Gm16334	-2.17896	0.000715556
ENSMUSG00000103622	Gm38391	2.10849	0.000736789
ENSMUSG00000001014	Icam4	2.08206	0.000753505
ENSMUSG00000026822	Lcn2	-2.13763	0.000798085
ENSMUSG00000097305	Gm17276	5.85675	0.00083125
ENSMUSG00000085760	Gm14302	-2.93021	0.000831392
ENSMUSG00000091191	Gm17334	-2.12465	0.000839215
ENSMUSG00000020182	Ddc	-2.87448	0.000840599
ENSMUSG00000022818	Cyp2ab1	-5.39404	0.000841426
ENSMUSG00000051517	Arhgef39	-3.76922	0.000841851
ENSMUSG00000033965	Slc16a2	-2.30345	0.000843367
ENSMUSG00000087045	4930515B02Rik	3.32604	0.000848231
ENSMUSG00000085977	Gm5970	5.7228	0.000850061
ENSMUSG00000074006	Omp	2.53188	0.000858376
ENSMUSG00000109231	Gm45737	-2.38908	0.000858607
ENSMUSG00000068747	Sort1	-2.15379	0.000868756
ENSMUSG00000020150	Gamt	-4.33281	0.000888619
ENSMUSG00000063193	Cd300lb	-3.06534	0.000900888
ENSMUSG00000020205	Phlda1	2.02925	0.000900888
ENSMUSG00000100235	Gm28557	-2.16114	0.00090135
ENSMUSG00000063889	Crem	2.79316	0.000914281
ENSMUSG00000096682	Ifna5	5.84571	0.000921052
ENSMUSG00000020681	Ace	-3.39884	0.000936246
ENSMUSG00000046580	Gm7862	2.9239	0.000936246
ENSMUSG00000022330	Osr2	3.33549	0.000955211
ENSMUSG00000040264	Gbp2b	5.46971	0.000986948
ENSMUSG00000024154	Gtf2a1l	-2.07178	0.0009912
ENSMUSG00000022861	Dgkg	-3.3805	0.00099905
ENSMUSG00000020937	Plcd3	-3.29538	0.00102734
ENSMUSG00000044306	4930500M09Rik	3.71788	0.00108155
ENSMUSG00000024885	Aldh3b1	-2.00311	0.00108706
ENSMUSG00000116114	AC163018.1	-2.58774	0.00108836
ENSMUSG00000043110	Lrrn4	-5.2322	0.00111469
ENSMUSG00000030486	Zfp108	-3.06906	0.00111538
ENSMUSG00000097814	Panct2	-3.55815	0.00113372
ENSMUSG00000097617	Gm10687	-3.51995	0.00115527
ENSMUSG00000062312	Erbb2	-3.35708	0.00115893
ENSMUSG00000068740	Celsr2	-2.55175	0.00117653
ENSMUSG00000028460	Sit1	-4.80307	0.00117672
ENSMUSG00000031202	Rab39b	2.37596	0.00118266
ENSMUSG00000090576	Gm17055	2.06214	0.00119745
ENSMUSG00000094525	Trbv12-2	-4.92735	0.0012104
ENSMUSG00000026546	Cfap45	2.42484	0.00123835
ENSMUSG00000067006	Serpinb5	5.83379	0.00124842
ENSMUSG00000048779	P2ry6	-3.96115	0.00125854
ENSMUSG00000105737	Gm6105	-4.51334	0.00126227
ENSMUSG00000025401	Myo1a	-3.25121	0.00126254
ENSMUSG00000104101	Gm37881	4.99299	0.00126363
ENSMUSG00000044229	Nxpe4	-2.36951	0.0012826
ENSMUSG00000096351	Samd11	2.50511	0.00128986
ENSMUSG00000072844	G530011O06Rik	2.40513	0.00131343
ENSMUSG00000022500	Litaf	2.95722	0.00131609
ENSMUSG00000024124	Prss30	-3.06844	0.00134563
ENSMUSG00000031933	Izumo1r	-2.73344	0.00134754
ENSMUSG00000110730	Gm19385	-5.7273	0.00134939
ENSMUSG00000044701	Il27	3.55058	0.00136616
ENSMUSG00000115220	AC154760.1	-5.14721	0.0013703
ENSMUSG00000000325	Arvcf	-2.10832	0.00138902
ENSMUSG00000018428	Akap1	2.21195	0.00144356
ENSMUSG00000027499	Pkia	-4.37744	0.00147016
ENSMUSG00000033278	Ptprm	-2.434	0.00147246
ENSMUSG00000055782	Abcd2	-3.36266	0.0015028
ENSMUSG00000035509	Fbxl21	-2.71065	0.00151108
ENSMUSG00000074272	Ceacam1	-2.08121	0.00153243
ENSMUSG00000009350	Mpo	-3.90697	0.00153395
ENSMUSG00000097062	Gm17586	2.02455	0.00154969
ENSMUSG00000052271	Bhlha15	2.16989	0.00155803
ENSMUSG00000071181	3830408C21Rik	-2.08883	0.00160022
ENSMUSG00000029121	Crmp1	-2.24673	0.00163371
ENSMUSG00000116957	AC140186.1	-5.26384	0.00165912
ENSMUSG00000112847	Gm47573	-2.3593	0.00166211
ENSMUSG00000021367	Edn1	5.99832	0.00167388
ENSMUSG00000035373	Ccl7	5.57703	0.00168318
ENSMUSG00000052821	Cysltr1	-3.19517	0.00168806
ENSMUSG00000113536	Gm49327	-5.63263	0.00169736
ENSMUSG00000085030	2810455O05Rik	-2.06736	0.0016993
ENSMUSG00000074743	Thbd	-2.71834	0.0017096
ENSMUSG00000061878	Sphk1	4.49681	0.00174246
ENSMUSG00000022938	Fam3b	2.06042	0.00174439
ENSMUSG00000038188	Scarf1	2.82681	0.00175734
ENSMUSG00000060212	Pcnx2	-3.49497	0.00178425
ENSMUSG00000025993	Slc40a1	-2.47828	0.00179232
ENSMUSG00000025964	Adam23	-2.25126	0.00181922
ENSMUSG00000097840	Gm26756	4.45067	0.00183177
ENSMUSG00000028238	Atp6v0d2	-2.27949	0.00184373
ENSMUSG00000107750	Gm44013	3.51419	0.00186182
ENSMUSG00000047293	Gpr15	-2.22621	0.00194533
ENSMUSG00000095944	n-R5s210	5.05243	0.00195783
ENSMUSG00000000301	Pemt	2.73454	0.00196932
ENSMUSG00000021373	Cap2	-5.02238	0.00198086
ENSMUSG00000052769	Gm9889	-5.01714	0.00198646
ENSMUSG00000028179	Cth	5.52161	0.00202957
ENSMUSG00000103857	Gm37249	-5.60833	0.00204584
ENSMUSG00000024501	Dpysl3	-3.75004	0.00205804
ENSMUSG00000004110	Cacna1e	-2.32017	0.00207753
ENSMUSG00000070732	Rbm44	-3.73084	0.0021431
ENSMUSG00000032194	Kank2	-2.25932	0.00215166
ENSMUSG00000076934	Iglv1	-2.35325	0.00219029
ENSMUSG00000064264	Zfp428	3.20242	0.00223008
ENSMUSG00000038132	Rbm24	-5.07359	0.00225227
ENSMUSG00000022788	Fgd4	-2.07589	0.00225227
ENSMUSG00000053070	9230110C19Rik	2.02325	0.0022586
ENSMUSG00000091387	Gcnt4	3.55496	0.00234157
ENSMUSG00000020698	Cct6b	-4.27024	0.0023474
ENSMUSG00000044749	Abca6	-5.50573	0.00238687
ENSMUSG00000076745	Tcrg-V4	-2.73772	0.00239616
ENSMUSG00000110790	Gm47079	2.365	0.00240208
ENSMUSG00000040554	Aipl1	-5.47011	0.00240677
ENSMUSG00000095442	Ighv1-4	-4.21025	0.00241132
ENSMUSG00000008734	Gprc5b	-5.43517	0.00245846
ENSMUSG00000074093	Svip	-2.10585	0.0024831
ENSMUSG00000084845	Tmem240	-2.92215	0.00250527
ENSMUSG00000099375	Gm28187	-2.55564	0.00250707
ENSMUSG00000031379	Pir	2.26994	0.00254765
ENSMUSG00000036040	Adamtsl2	-5.43048	0.00257864
ENSMUSG00000078314	Gm14762	-5.20111	0.00260521
ENSMUSG00000036641	Ccdc148	-2.38821	0.00262864
ENSMUSG00000076469	Trbv13-2	-2.43464	0.00267495
ENSMUSG00000091993	B930036N10Rik	2.1152	0.00271206
ENSMUSG00000102305	Gm38192	-4.08085	0.00273931
ENSMUSG00000031661	Nkd1	-2.77839	0.00277159
ENSMUSG00000045232	Rln3	-2.38027	0.00280263
ENSMUSG00000112324	Gm47939	5.83222	0.00285227
ENSMUSG00000054966	Lmntd1	-5.61292	0.00287088
ENSMUSG00000047048	Olfr432	5.85609	0.00287964
ENSMUSG00000104292	Gm38042	-3.12987	0.00293857
ENSMUSG00000035121	Neil2	-2.26255	0.00294066
ENSMUSG00000102882	Gm2065	5.50481	0.00294969
ENSMUSG00000068205	Macrod2	-2.48951	0.0030168
ENSMUSG00000115210	Gm49308	3.31675	0.00304179
ENSMUSG00000049086	Bmyc	-2.63894	0.00305232
ENSMUSG00000042724	Map3k9	-2.11088	0.00309355
ENSMUSG00000039239	Tgfb2	4.93639	0.00313482
ENSMUSG00000005397	Nid1	-4.32588	0.00317994
ENSMUSG00000085720	Gm7854	-4.92778	0.00319077
ENSMUSG00000097047	1110020A21Rik	-2.42756	0.00319758
ENSMUSG00000082762	Gm12366	3.04399	0.00320803
ENSMUSG00000030145	Zfp248	-2.46038	0.00326536
ENSMUSG00000026175	Vil1	-4.62079	0.00327683
ENSMUSG00000024663	Rab3il1	-2.26381	0.00335712
ENSMUSG00000037683	Armc3	-2.54216	0.0033794
ENSMUSG00000029510	Gpc2	-2.26257	0.00338221
ENSMUSG00000029530	Ccr9	-2.72138	0.00339911
ENSMUSG00000067786	Nnat	5.44968	0.00340093
ENSMUSG00000035385	Ccl2	2.23857	0.00341903
ENSMUSG00000032251	Irak1bp1	4.96151	0.00351618
ENSMUSG00000025746	Il6	3.99486	0.0036804
ENSMUSG00000055945	Prr18	-2.57788	0.00373512
ENSMUSG00000089809	Rasgef1b	2.30896	0.00379761
ENSMUSG00000034981	Parm1	-2.4471	0.00388189
ENSMUSG00000097460	Gm26734	-2.27047	0.00400629
ENSMUSG00000066975	Cryba4	-4.47884	0.00407453
ENSMUSG00000030246	Ldhb	-2.84735	0.00409004
ENSMUSG00000017309	Cd300lg	-4.63683	0.00409272
ENSMUSG00000015766	Eps8	-2.09906	0.00410603
ENSMUSG00000092021	Gbp11	2.61393	0.00411964
ENSMUSG00000000058	Cav2	-2.99298	0.00412682
ENSMUSG00000020889	Nr1d1	-2.53087	0.00417034
ENSMUSG00000022793	B4galt4	2.03875	0.00426435
ENSMUSG00000073485	H3f3aos	-2.32443	0.00430036
ENSMUSG00000052595	A1cf	5.47879	0.00432246
ENSMUSG00000022416	Cacna1i	-2.06951	0.00436411
ENSMUSG00000116946	AC130815.3	4.90282	0.00445928
ENSMUSG00000040693	Slco4c1	-4.87676	0.00454643
ENSMUSG00000055110	A630012P03Rik	5.52326	0.00457035
ENSMUSG00000097224	Gm26716	5.29989	0.0045903
ENSMUSG00000104612	Gm42449	-2.37349	0.0047015
ENSMUSG00000071226	Cecr2	-2.8851	0.0047018
ENSMUSG00000031766	Slc12a3	-2.72719	0.0047057
ENSMUSG00000017969	Ptgis	-3.62286	0.0047327
ENSMUSG00000040540	Gm9770	-4.43641	0.00475976
ENSMUSG00000089663	Gm15651	5.30215	0.00487287
ENSMUSG00000029386	Tctn2	2.081	0.00492724
ENSMUSG00000086527	Gm15856	3.81002	0.00494057
ENSMUSG00000027313	Chac1	4.48222	0.00499069
ENSMUSG00000087168	Gm15983	-3.36467	0.00512196
ENSMUSG00000056656	Apol8	2.42587	0.0051432
ENSMUSG00000074203	G430095P16Rik	-4.41893	0.00520898
ENSMUSG00000028637	Ccdc30	-2.26288	0.00525488
ENSMUSG00000042104	Uggt2	-2.63097	0.00532849
ENSMUSG00000034842	Art3	3.0714	0.00535718
ENSMUSG00000076472	Trbv15	-4.77141	0.00539548
ENSMUSG00000048215	A630023P12Rik	-5.27033	0.00541871
ENSMUSG00000085876	Gm12409	-3.30657	0.00549077
ENSMUSG00000110498	A630001O12Rik	4.92962	0.00549978
ENSMUSG00000018476	Kdm6b	2.03532	0.00568874
ENSMUSG00000021209	Ppp4r4	2.18318	0.005793
ENSMUSG00000044034	Npb	-2.79203	0.00582224
ENSMUSG00000107478	Gm45234	2.68213	0.00582913
ENSMUSG00000097910	5033428I22Rik	-4.48258	0.00585302
ENSMUSG00000015947	Fcgr1	2.45381	0.00586841
ENSMUSG00000084992	Gm13842	-2.06825	0.00590852
ENSMUSG00000047747	Rnf150	-2.94995	0.00591942
ENSMUSG00000030321	Efcab12	-2.2692	0.00595795
ENSMUSG00000032387	Rbpms2	2.79717	0.00607653
ENSMUSG00000112555	Gm47027	5.30748	0.00613007
ENSMUSG00000081169	Gm12551	3.28698	0.00620854
ENSMUSG00000094951	Ighv5-6	-4.81564	0.0062262
ENSMUSG00000097727	F630040K05Rik	2.9752	0.00630217
ENSMUSG00000027488	Snta1	-5.27459	0.00642515
ENSMUSG00000001986	Gria3	-3.74465	0.00645789
ENSMUSG00000031957	Ctrb1	-3.09059	0.00654299
ENSMUSG00000054161	Fam83e	5.3654	0.00655516
ENSMUSG00000031495	Cd209d	-5.31457	0.00659571
ENSMUSG00000021876	Rnase4	-3.84672	0.00664505
ENSMUSG00000032092	Mpzl2	5.75417	0.00665047
ENSMUSG00000029410	Ppef2	-3.88532	0.00679176
ENSMUSG00000072109	A530040E14Rik	2.08008	0.00686553
ENSMUSG00000022235	Cmbl	-4.88346	0.00691575
ENSMUSG00000106466	Gm40348	3.46701	0.00691673
ENSMUSG00000102813	Gm37795	4.71262	0.00695351
ENSMUSG00000098670	Gm27818	5.16739	0.00698867
ENSMUSG00000051586	Mical3	-2.61947	0.00699529
ENSMUSG00000097805	Gm17473	-5.17371	0.00700285
ENSMUSG00000102674	8030442B05Rik	5.40229	0.00700898
ENSMUSG00000113927	5330409N07Rik	5.17293	0.00702812
ENSMUSG00000086327	Slfn5os	5.34948	0.00705606
ENSMUSG00000022057	Adamdec1	-2.76223	0.00706165
ENSMUSG00000106484	Gm17833	-2.32583	0.00707848
ENSMUSG00000113548	Gm34047	5.64779	0.00713616
ENSMUSG00000107728	Gm38910	-3.60239	0.00717796
ENSMUSG00000107815	Gm44257	5.61691	0.00722288
ENSMUSG00000070683	Lactbl1	-4.32727	0.00730008
ENSMUSG00000016262	Sertad4	5.46703	0.00730885
ENSMUSG00000096638	Ighv2-9	-3.26627	0.00731547
ENSMUSG00000040329	Il7	-2.14922	0.00731547
ENSMUSG00000103599	Gm37356	-4.70903	0.00737864
ENSMUSG00000078902	Gm14443	-4.44187	0.00743889
ENSMUSG00000055172	C1ra	5.15415	0.00744325
ENSMUSG00000038068	Rnf144b	-2.39246	0.00757341
ENSMUSG00000085178	Kdm6bos	4.85626	0.00760587
ENSMUSG00000000247	Lhx2	5.53192	0.00761247
ENSMUSG00000025701	Alox5	-2.03281	0.00772721
ENSMUSG00000086287	Gm15972	-4.28675	0.0078831
ENSMUSG00000027947	Il6ra	-2.55678	0.00791654
ENSMUSG00000064380	Gm26448	2.28368	0.00795381
ENSMUSG00000021662	Arhgef28	-4.66487	0.00807064
ENSMUSG00000095159	Tubb4b-ps1	2.73082	0.0081945
ENSMUSG00000062470	Fbxl12os	-2.92367	0.00825517
ENSMUSG00000113687	AC123705.1	-2.2799	0.00842107
ENSMUSG00000078780	Gm5150	-2.11936	0.00844431
ENSMUSG00000028150	Rorc	-3.96265	0.00853507
ENSMUSG00000028644	Ermap	-2.95409	0.00854543
ENSMUSG00000062127	Cttnbp2nl	2.54719	0.00858122
ENSMUSG00000028139	Riiad1	-2.14516	0.00858747
ENSMUSG00000058325	Dock1	-3.00184	0.00863632
ENSMUSG00000036168	Ccdc38	5.09179	0.00863674
ENSMUSG00000091415	Ak9	-2.88396	0.00879434
ENSMUSG00000015968	Cacna1d	-3.39391	0.00892069
ENSMUSG00000022015	Tnfsf11	-2.51118	0.00906949
ENSMUSG00000115443	Gm9395	5.23139	0.00909903
ENSMUSG00000109245	Gm44860	2.10643	0.00917019
ENSMUSG00000035504	Reep6	5.38256	0.00920005
ENSMUSG00000099474	1700097N02Rik	-2.76715	0.00923135
ENSMUSG00000003617	Cp	3.29629	0.00925129
ENSMUSG00000107270	Tgif1-ps	4.74853	0.00937589
ENSMUSG00000052727	Map1b	5.18595	0.00938134
ENSMUSG00000029859	Epha1	-3.78401	0.00940913
ENSMUSG00000104324	Gm37320	5.1022	0.00948157
ENSMUSG00000028909	Ptpru	5.2852	0.00954547
ENSMUSG00000070421	Olfr658	5.10867	0.00960654
ENSMUSG00000063234	Gpr84	5.20439	0.00961682
ENSMUSG00000076532	Igkv4-91	-5.39616	0.00980891
ENSMUSG00000026866	Kynu	-2.42293	0.00990597
ENSMUSG00000071636	Rimbp3	-3.44688	0.00999759
